# Supplementary material for: Respiratory virus infection dynamics and genomic surveillance to detect seasonal influenza subtypes in wastewater: A longitudinal study in Bengaluru, India
Source: PLOS Glob Public Health. 2025 Sep 12;5(9):e0004640. doi: 10.1371/journal.pgph.0004640 (PMC12431432; doi:10.1371/journal.pgph.0004640)
Supplement: S1 Table — (XLSX) [file pgph.0004640.s002.xlsx]

## Sheet: S1 Table
Respiratory virus infection dynamics and genomic surveillance to detect seasonal influenza subtypes in wastewater: a longitudinal study in Bengaluru, India
Namrta Daroch1, Subash KK1, Vishwanath Srikantaiah2, Rakesh Mishra1, and Farah Ishtiaq1*
1Tata Institute for Genetics and Society, GKVK Post, Bellary Road, Bengaluru, India
2Biome Environmental Trust, Bengaluru, India
* farah.ishtiaq@tigs.res.in
Table S1. Details of sewage treatment plants in Bengaluru
Sno.	Sewershed site	Site_Code	size category	Sewershed_catchment_population	Inflow (MLD)
1	Kempambudhi	KMP	Small	10000	0·97
2	Lalbagh	LBH	Small	15000	1·51
3	Halasuru	HAL	Small	20000	1·97
4	Cubbon Park	CPK	Small	40000	0·768
5	Chikkabanavara	CKV	Small	50000	4·97
6	Chikkabegur	CKB	Small	50000	3·57
7	Mallathahalli	MAH	Small	50000	3·76
8	Sarakki	SAR	Small	50000	3·29
9	Kadugodi	KAD	Small	60000	3.57
10	Hulimavu	HMU	Medium	100000	7·49
11	Yelahanka	YLK	Medium	100000	10·21
12	Jakkur	JKR	Medium	150000	15·34
13	Yele Mallappa Chetti Kere	YMC	Medium	150000	14·66
14	Horamavu Agara	HAM	Medium	200000	18·69
15	K R Puram	KRP	Medium	200000	16·21
16	Nagasandra	NG1	Medium	200000	13·48
17	Nagasandra Ph-1	NGS	Medium	200000	10·2
18	Agaram	AGM	Medium	350000	33·8
19	Doddabelee 2	DB2	Large	400000	40·46
20	Rajacanal	RCL	Large	400000	42·96
21	Kadabeesanahalli Ph-I	KBS	Large	500000	42·94
22	K & C Valley 2	KC2	Large	600000	60·72
23	Kengeri	KEN	Large	600000	34·29
24	Mailasandra Ph-I	MSR	Large	750000	64·9
25	Bellandur Amani Kere	BLR	Large	900000	94·7
26	Hebbal	HBL	Large	1000000	78·52
27	K & C Valley 1	KC1	Large	2480000	219·2
28	V Valley	VVY	Large	1800000	83
