# Supplementary material for: Respiratory virus infection dynamics and genomic surveillance to detect seasonal influenza subtypes in wastewater: A longitudinal study in Bengaluru, India
Source: PLOS Glob Public Health. 2025 Sep 12;5(9):e0004640. doi: 10.1371/journal.pgph.0004640 (PMC12431432; doi:10.1371/journal.pgph.0004640)
Supplement: S2 Table — (XLSX) [file pgph.0004640.s003.xlsx]

## Sheet: S2 Table
Respiratory virus infection dynamics and genomic surveillance to detect seasonal influenza subtypes in wastewater: a longitudinal study in Bengaluru, India
Namrta Daroch1, Subash KK1, Vishwanath Srikantaiah2, Rakesh Mishra1, and Farah Ishtiaq1*
1Tata Institute for Genetics and Society, GKVK Post, Bellary Road, Bengaluru, India
2Biome Environmental Trust, Bengaluru, India
* farah.ishtiaq@tigs.res.in
Table S2. Influenza read detection and subtype assignment using RefSeq Genomes
Accession_ID	Organism	host	Host	region	year	subtype	Sample	PCR result	Month	Location	Year	gene	startpos	endpos	totalreads	numreads	covbases	coverage	meandepth	meanbaseq	meanmapq	Rel.RPM	RPM
KT777924	Influenza A virus	Yellow-billed duck	wildbirds	South Africa	2013	H4N8	EViSeq1	Positive	Oct	HMU	2021	seg 1 PB2	1	2417	17464274	1	37	1.53082	0.0153082	35.3	0	1	0.0572598
KT777924	Influenza A virus	Yellow-billed duck	wildbirds	South Africa	2013	H4N8	EViSeq3	Positive	Aug	YLK	2022	seg 1 PB2	1	2417	36370644	2	41	1.69632	0.0306165	33.1	0	0.333333	0.0549894
MH684293	Influenza A virus	Homo sapiens	human	Uganda	2013	H1N1	EViSeq3	Positive	Aug	YLK	2022	seg 3 PA	1	2292	36370644	4	54	2.35602	0.0750436	36.3	4	0.666667	0.109979
MH083756	Influenza A virus	Homo sapiens	human	USA	2018	H1N1	EViSeq4	Positive	Aug	HBL	2022	seg 3 PA	1	2208	44385888	2	256	11.5942	0.136775	35.6	6	0.08	0.0450594
MH684293	Influenza A virus	Homo sapiens	human	Uganda	2013	H1N1	EViSeq4	Positive	Aug	HBL	2022	seg 3 PA	1	2292	44385888	18	50	2.1815	0.350785	36.8	4.67	0.72	0.405534
MH771723	Influenza A virus	Common Redshank	wildbirds	Singapore	2015	H9N5	EViSeq4	Positive	Aug	HBL	2022	seg 3 PA	1	2261	44385888	1	37	1.63644	0.0163644	34.3	42	0.04	0.0225297
MK928106	Influenza A virus	Homo sapiens	human	USA	2019	H3N2	EViSeq4	Positive	Aug	HBL	2022	seg 4 HA	1	1701	44385888	2	119	6.99588	0.139918	36.3	6	0.08	0.0450594
MT466234	Influenza A virus	Homo sapiens	human	USA	2020	H1N1	EViSeq4	Positive	Aug	HBL	2022	seg 6 NA	1	1433	44385888	2	79	5.51291	0.110258	36.7	1	0.08	0.0450594
KT777924	Influenza A virus	Yellow-billed duck	wildbirds	South Africa	2013	H4N8	EViSeq5	Positive	Aug	RCL	2022	seg 1 PB2	1	2417	23656962	1	36	1.48945	0.0148945	36.3	0	1	0.0422709
KU143693	Influenza A virus	Homo sapiens	human	Brazil	2009	H1N1	EViSeq6	Positive	Aug	DBL	2022	seg 7 M	1	877	25511148	2	55	6.27138	0.125428	37	0	0.285714	0.0783971
MH684293	Influenza A virus	Homo sapiens	human	Uganda	2013	H1N1	EViSeq6	Positive	Aug	DBL	2022	seg 3 PA	1	2292	25511148	5	46	2.00698	0.0977312	35.9	0	0.714286	0.195993
KT777924	Influenza A virus	Yellow-billed duck	wildbirds	South Africa	2013	H4N8	EViSeq8	Positive	Aug	NGS	2022	seg 1 PB2	1	2417	24421530	1	37	1.53082	0.0153082	35.6	0	1	0.0409475
KT777924	Influenza A virus	Yellow-billed duck	wildbirds	South Africa	2013	H4N8	EViSeq9	Positive	Sep	KBS	2022	seg 1 PB2	1	2417	56435792	1	36	1.48945	0.0148945	31.7	0	0.030303	0.0177193
MH684293	Influenza A virus	Homo sapiens	human	Uganda	2013	H1N1	EViSeq9	Positive	Sep	KBS	2022	seg 3 PA	1	2292	56435792	31	57	2.48691	0.58377	35.1	8.45	0.939394	0.549297
MH771723	Influenza A virus	Common Redshank	wildbirds	Singapore	2015	H9N5	EViSeq9	Positive	Sep	KBS	2022	seg 3 PA	1	2261	56435792	1	36	1.59222	0.0159222	29.2	42	0.030303	0.0177193
MN881202	Influenza A virus	Homo sapiens	human	USA	2019	H3N2	EViSeq10	Positive	Sep	SAR	2022	seg 2 PB1	1	2316	27038614	2	107	4.62003	0.0924007	36.5	1	0.5	0.0739683
MN975785	Influenza A virus	Homo sapiens	human	USA	2019	H3N2	EViSeq10	Positive	Sep	SAR	2022	seg 2 PB1	1	2316	27038614	2	107	4.62003	0.0924007	36.6	1	0.5	0.0739683
KT777924	Influenza A virus	Yellow-billed duck	wildbirds	South Africa	2013	H4N8	EViSeq11	Positive	Sep	CKB	2022	seg 1 PB2	1	2417	45249822	1	36	1.48945	0.0148945	35.2	0	0.0344828	0.0220995
MH684293	Influenza A virus	Homo sapiens	human	Uganda	2013	H1N1	EViSeq11	Positive	Sep	CKB	2022	seg 3 PA	1	2292	45249822	28	57	2.48691	0.530977	35.6	3.93	0.965517	0.618787
KT777924	Influenza A virus	Yellow-billed duck	wildbirds	South Africa	2013	H4N8	EViSeq12	Positive	Sep	YLK	2022	seg 1 PB2	1	2417	19915392	2	41	1.69632	0.0302027	35.2	0	1	0.100425
KT777924	Influenza A virus	Yellow-billed duck	wildbirds	South Africa	2013	H4N8	EViSeq13	Positive	Sep	MAH	2022	seg 1 PB2	1	2417	18151614	1	35	1.44808	0.0144808	34.4	0	0.25	0.0550915
MH684293	Influenza A virus	Homo sapiens	human	Uganda	2013	H1N1	EViSeq13	Positive	Sep	MAH	2022	seg 3 PA	1	2292	18151614	3	53	2.31239	0.0541012	34.5	0	0.75	0.165275
MH684293	Influenza A virus	Homo sapiens	human	Uganda	2013	H1N1	EViSeq14	Positive	Sep	RCL	2022	seg 3 PA	1	2292	23009492	1	46	2.00698	0.0200698	36.2	0	1	0.0434603
KT777924	Influenza A virus	Yellow-billed duck	wildbirds	South Africa	2013	H4N8	EViSeq15	Positive	Sep	LBH	2022	seg 1 PB2	1	2417	17842664	1	35	1.44808	0.0144808	34.5	0	0.333333	0.0560454
MT331011	Influenza A virus	Homo sapiens	human	USA	2020	H1N1	EViSeq15	Positive	Sep	LBH	2022	seg 7 M	1	1002	17842664	2	97	9.68064	0.193613	36	6	0.666667	0.112091
KT777924	Influenza A virus	Yellow-billed duck	wildbirds	South Africa	2013	H4N8	EViSeq16	Positive	Sep	NG1	2022	seg 1 PB2	1	2417	11738506	2	42	1.73769	0.029789	28.5	0	1	0.170379
CY084111	Influenza A virus	Homo sapiens	human	Puerto Rico	1934	H1N1	EViSeq18	Negative	Nov	KRP	2021	seg 7 M	1	1002	19228454	2	302	30.1397	0.301397	36.9	1	0.125	0.104013
CY096828	Influenza A virus	Homo sapiens	human	China	1995	H3N2	EViSeq18	Negative	Nov	KRP	2021	seg 7 M	1	982	19228454	2	302	30.7536	0.307536	36.6	1	0.125	0.104013
MH684293	Influenza A virus	Homo sapiens	human	Uganda	2013	H1N1	EViSeq18	Negative	Nov	KRP	2021	seg 3 PA	1	2292	19228454	12	46	2.00698	0.231239	36.7	0	0.75	0.624075
KT777924	Influenza A virus	Yellow-billed duck	wildbirds	South Africa	2013	H4N8	EViSeq23	Negative	Dec	MSR	2021	seg 1 PB2	1	2417	37016968	8	48	1.98593	0.119156	32.1	0	1	0.216117
CY008084	Influenza A virus	Homo sapiens	human	New Zealand	2005	H3N2	EViSeq24	Negative	Dec	NG1	2021	seg 7 M	1	998	34713216	2	163	16.3327	0.302605	35.5	1	0.153846	0.0576149
EU598127	Influenza A virus	Homo sapiens	human	China	2005	H3N2	EViSeq24	Negative	Dec	NG1	2021	seg 7 M	1	985	34713216	2	128	12.9949	0.259898	34.1	6	0.153846	0.0576149
CY077426	Influenza A virus	Homo sapiens	human	USA	2009	H3N2	EViSeq24	Negative	Dec	NG1	2021	seg 7 M	1	999	34713216	2	119	11.9119	0.238238	36.6	1	0.153846	0.0576149
KT777924	Influenza A virus	Yellow-billed duck	wildbirds	South Africa	2013	H4N8	EViSeq24	Negative	Dec	NG1	2021	seg 1 PB2	1	2417	34713216	2	37	1.53082	0.0302027	30.8	0	0.153846	0.0576149
MH085240	Influenza A virus	Homo sapiens	human	Puerto Rico	1934	H1N1	EViSeq24	Negative	Dec	NG1	2021	seg 7 M	1	1023	34713216	2	272	26.5885	0.29521	36.9	1	0.153846	0.0576149
MH085243	Influenza A virus	Homo sapiens	human	Puerto Rico	1934	H1N1	EViSeq24	Negative	Dec	NG1	2021	seg 7 M	1	1023	34713216	3	372	36.3636	0.442815	36.3	1	0.230769	0.0864224
KT777924	Influenza A virus	Yellow-billed duck	wildbirds	South Africa	2013	H4N8	EViSeq25	Negative	Dec	RCL	2021	seg 1 PB2	1	2417	19298390	2	46	1.90319	0.0322714	33.6	0	1	0.103636
KT777924	Influenza A virus	Yellow-billed duck	wildbirds	South Africa	2013	H4N8	EViSeq26	Negative	Dec	HBL	2021	seg 1 PB2	1	2417	27242726	2	81	3.35126	0.0413736	31.1	0	0.666667	0.0734141
KU143693	Influenza A virus	Homo sapiens	human	Brazil	2009	H1N1	EViSeq26	Negative	Dec	HBL	2021	seg 7 M	1	877	27242726	1	42	4.78905	0.0478905	27.9	0	0.333333	0.036707
KT777924	Influenza A virus	Yellow-billed duck	wildbirds	South Africa	2013	H4N8	EViSeq27	Positive	Jun	BLR	2022	seg 1 PB2	1	2417	30557134	1	38	1.5722	0.015722	32.7	0	0.0588235	0.0327256
MH684293	Influenza A virus	Homo sapiens	human	Uganda	2013	H1N1	EViSeq27	Positive	Jun	BLR	2022	seg 3 PA	1	2292	30557134	16	53	2.31239	0.29363	35.5	6.5	0.941176	0.523609
KT777924	Influenza A virus	Yellow-billed duck	wildbirds	South Africa	2013	H4N8	EViSeq28	Negative	Dec	KC1	2021	seg 1 PB2	1	2417	23179824	1	36	1.48945	0.0148945	32.4	0	0.166667	0.043141
MH684293	Influenza A virus	Homo sapiens	human	Uganda	2013	H1N1	EViSeq28	Negative	Dec	KC1	2021	seg 3 PA	1	2292	23179824	5	46	2.00698	0.0968586	32.5	0.6	0.833333	0.215705
KT777924	Influenza A virus	Yellow-billed duck	wildbirds	South Africa	2013	H4N8	EViSeq30	Positive	Jan	HAM	2022	seg 1 PB2	1	2417	33463848	3	47	1.94456	0.045511	31.5	0	1	0.089649
KT777924	Influenza A virus	Yellow-billed duck	wildbirds	South Africa	2013	H4N8	EViSeq31	Positive	Jan	DBL	2022	seg 1 PB2	1	2417	40984184	4	44	1.82044	0.0608192	35.1	0.75	1	0.0975986
KT777924	Influenza A virus	Yellow-billed duck	wildbirds	South Africa	2013	H4N8	EViSeq32	Positive	Jan	RCL	2022	seg 1 PB2	1	2417	41188402	1	32	1.32396	0.0132396	33.1	0	1	0.0242787
M10087	Influenza C virus	Homo sapiens	human	USA	1978	InfC	EViSeq33	Positive	Jun	MSR	2022	seg 8 NS	1	934	11856862	2	151	16.167	0.32334	35.2	6	0.5	0.168679
AB099612	Influenza C virus	Homo sapiens	human	Japan	2000	InfC	EViSeq33	Positive	Jun	MSR	2022	seg 8 NS	1	862	11856862	1	108	12.529	0.12529	31.6	1	0.25	0.0843393
JX963117	Influenza C virus	Homo sapiens	human	Singapore	2006	InfC	EViSeq33	Positive	Jun	MSR	2022	seg 8 NS	1	863	11856862	1	150	17.3812	0.173812	34.6	1	0.25	0.0843393
KT777924	Influenza A virus	Yellow-billed duck	wildbirds	South Africa	2013	H4N8	EViSeq34	Positive	Jun	DBL	2022	seg 1 PB2	1	2417	32662048	3	45	1.86181	0.0463384	32.6	0	0.75	0.0918497
KU143693	Influenza A virus	Homo sapiens	human	Brazil	2009	H1N1	EViSeq34	Positive	Jun	DBL	2022	seg 7 M	1	877	32662048	1	36	4.1049	0.041049	36.7	3	0.25	0.0306166
KT777924	Influenza A virus	Yellow-billed duck	wildbirds	South Africa	2013	H4N8	EViSeq35	Positive	Jun	CPK	2022	seg 1 PB2	1	2417	24786276	2	38	1.5722	0.0310302	34.9	0	1	0.0806898
KT777924	Influenza A virus	Yellow-billed duck	wildbirds	South Africa	2013	H4N8	EViSeq36	Positive	Jun	KC1	2022	seg 1 PB2	1	2417	13083224	1	36	1.48945	0.0148945	34.9	8	1	0.0764338
CY121366	Influenza A virus	Homo sapiens	human	Puerto Rico	1934	H3N2	EViSeq37	Positive	Jun	KBS	2022	seg 7 M	1	1002	30570406	2	89	8.88224	0.177645	36.8	1	0.4	0.0654227
KC895863	Influenza A virus	Homo sapiens	human	Russia	2011	H1N1	EViSeq37	Positive	Jun	KBS	2022	seg 1 PB2	1	2658	30570406	1	36	1.3544	0.013544	35.2	0	0.2	0.0327114
KT777924	Influenza A virus	Yellow-billed duck	wildbirds	South Africa	2013	H4N8	EViSeq37	Positive	Jun	KBS	2022	seg 1 PB2	1	2417	30570406	2	39	1.61357	0.0302027	34.9	0	0.4	0.0654227
KT777924	Influenza A virus	Yellow-billed duck	wildbirds	South Africa	2013	H4N8	EViSeq38	Positive	Jul	RCL	2022	seg 1 PB2	1	2417	25881744	1	36	1.48945	0.0148945	30.3	0	1	0.0386373
KT777924	Influenza A virus	Yellow-billed duck	wildbirds	South Africa	2013	H4N8	EViSeq39	Positive	Jul	HAL	2022	seg 1 PB2	1	2417	17731222	2	41	1.69632	0.0310302	31.7	0	1	0.112795
KT777924	Influenza A virus	Yellow-billed duck	wildbirds	South Africa	2013	H4N8	EViSeq40	Positive	Jul	SAR	2022	seg 1 PB2	1	2417	24514366	1	36	1.48945	0.0148945	26.7	0	1	0.0407924
AB099462	Influenza C virus	Homo sapiens	human	Japan	2000	InfC	EViSeq41	Positive	Jul	CKV	2022	seg 2 PB1	1	376	26410880	2	127	33.7766	0.672872	31.2	1	0.333333	0.0757264
KM504282	Influenza C virus	Homo sapiens	human	Australia	2012	InfC	EViSeq41	Positive	Jul	CKV	2022	segment 6 P42, matrix protein M1, and CM2 protein genes	1	1180	26410880	2	151	12.7966	0.255932	36.3	31	0.333333	0.0757264
LC125035	Influenza C virus	Homo sapiens	human	Japan	2014	InfC	EViSeq41	Positive	Jul	CKV	2022	seg 8 NS	1	880	26410880	2	118	13.4091	0.268182	36.7	1	0.333333	0.0757264
KT777924	Influenza A virus	Yellow-billed duck	wildbirds	South Africa	2013	H4N8	EViSeq42	Positive	Jul	HBL	2022	seg 1 PB2	1	2417	25662950	2	42	1.73769	0.029789	34	1.5	1	0.0779334
KT777924	Influenza A virus	Yellow-billed duck	wildbirds	South Africa	2013	H4N8	EViSeq43	Positive	Jul	KEN	2022	seg 1 PB2	1	2417	40082016	1	35	1.44808	0.0144808	33.7	0	0.333333	0.0249488
KU143693	Influenza A virus	Homo sapiens	human	Brazil	2009	H1N1	EViSeq43	Positive	Jul	KEN	2022	seg 7 M	1	877	40082016	2	46	5.24515	0.104903	37	0	0.666667	0.0498977
AB099609	Influenza C virus	Homo sapiens	human	Japan	2000	InfC	EViSeq44	Positive	Jul	YMC	2022	seg 8 NS	1	862	34768490	1	149	17.2854	0.172854	36.6	1	0.2	0.0287617
AB985618	Influenza C virus	Homo sapiens	human	Philippines	2011	InfC	EViSeq44	Positive	Jul	YMC	2022	seg 8 NS	1	862	34768490	1	150	17.4014	0.174014	36	1	0.2	0.0287617
KT777924	Influenza A virus	Yellow-billed duck	wildbirds	South Africa	2013	H4N8	EViSeq44	Positive	Jul	YMC	2022	seg 1 PB2	1	2417	34768490	3	40	1.65494	0.0463384	33.3	0	0.6	0.086285
KT777924	Influenza A virus	Yellow-billed duck	wildbirds	South Africa	2013	H4N8	EViSeq45	Positive	Jul	KRP	2022	seg 1 PB2	1	2417	13587864	1	35	1.44808	0.0144808	31.9	0	0.333333	0.0735951
MK271186	Influenza A virus	Homo sapiens	human	USA	2018	H1N1	EViSeq45	Positive	Jul	KRP	2022	seg 6 NA	1	1410	13587864	1	151	10.7092	0.107092	36.8	1	0.333333	0.0735951
MT449185	Influenza A virus	Homo sapiens	human	China	2016	H1N1	EViSeq45	Positive	Jul	KRP	2022	seg 6 NA	1	866	13587864	1	151	17.4365	0.174365	36	1	0.333333	0.0735951
KT777924	Influenza A virus	Yellow-billed duck	wildbirds	South Africa	2013	H4N8	EViSeq46	Positive	Jul	HAM	2022	seg 1 PB2	1	2417	56860558	2	40	1.65494	0.029789	35.6	0	0.0465116	0.0351738
MH684293	Influenza A virus	Homo sapiens	human	Uganda	2013	H1N1	EViSeq46	Positive	Jul	HAM	2022	seg 3 PA	1	2292	56860558	41	54	2.35602	0.776178	36.1	4.05	0.953488	0.721062
MH684293	Influenza A virus	Homo sapiens	human	Uganda	2013	H1N1	EViSeq47	Positive	Jul	KC2	2022	seg 3 PA	1	2292	61594666	48	54	2.35602	0.922339	35.6	3.62	1	0.779288
MH684293	Influenza A virus	Homo sapiens	human	Uganda	2013	H1N1	EViSeq49	Positive	Oct	LBH	2022	seg 3 PA	1	2292	42661456	46	54	2.35602	0.866492	35.9	2.3	0.958333	1.07826
MH771723	Influenza A virus	Common Redshank	wildbirds	Singapore	2015	H9N5	EViSeq49	Positive	Oct	LBH	2022	seg 3 PA	1	2261	42661456	2	37	1.63644	0.0322866	29.7	42	0.0416667	0.0468807
KT777924	Influenza A virus	Yellow-billed duck	wildbirds	South Africa	2013	H4N8	EViSeq51	Positive	Nov	KC1	2022	seg 1 PB2	1	2417	42159582	2	40	1.65494	0.029789	34.9	0	0.5	0.0474388
MH684293	Influenza A virus	Homo sapiens	human	Uganda	2013	H1N1	EViSeq51	Positive	Nov	KC1	2022	seg 3 PA	1	2292	42159582	2	36	1.57068	0.0314136	36.7	42	0.5	0.0474388
KU143693	Influenza A virus	Homo sapiens	human	Brazil	2009	H1N1	EViSeq52	Positive	Nov	KC2	2022	seg 7 M	1	877	71744588	1	37	4.21893	0.0421893	34	8	0.0588235	0.0139383
MH684293	Influenza A virus	Homo sapiens	human	Uganda	2013	H1N1	EViSeq52	Positive	Nov	KC2	2022	seg 3 PA	1	2292	71744588	16	57	2.48691	0.30192	34.5	2	0.941176	0.223013
KT777924	Influenza A virus	Yellow-billed duck	wildbirds	South Africa	2013	H4N8	EViSeq53	Positive	Nov	NG1	2022	seg 1 PB2	1	2417	72110780	5	50	2.06868	0.0777824	32.3	0	0.714286	0.0693378
KY925960	Influenza A virus	Homo sapiens	human	Brazil	2016	H1N1	EViSeq53	Positive	Nov	NG1	2022	seg 7 M	1	1027	72110780	2	36	3.50536	0.0701071	35.9	0	0.285714	0.0277351
MH684293	Influenza A virus	Homo sapiens	human	Uganda	2013	H1N1	EViSeq54	Positive	Nov	RCL	2022	seg 3 PA	1	2292	56155848	11	55	2.39965	0.205497	34.8	0	1	0.195883
MH684293	Influenza A virus	Homo sapiens	human	Uganda	2013	H1N1	EViSeq56	Positive	Nov	NGS	2022	seg 3 PA	1	2292	57001448	10	53	2.31239	0.184555	35.8	1.6	1	0.175434
KT777924	Influenza A virus	Yellow-billed duck	wildbirds	South Africa	2013	H4N8	EViSeq57	Positive	Nov	YLK	2022	seg 1 PB2	1	2417	84075350	1	38	1.5722	0.015722	32.1	0	0.016129	0.0118941
MH684293	Influenza A virus	Homo sapiens	human	Uganda	2013	H1N1	EViSeq57	Positive	Nov	YLK	2022	seg 3 PA	1	2292	84075350	58	54	2.35602	1.06195	35.2	2.52	0.935484	0.689857
MH771723	Influenza A virus	Common Redshank	wildbirds	Singapore	2015	H9N5	EViSeq57	Positive	Nov	YLK	2022	seg 3 PA	1	2261	84075350	3	37	1.63644	0.0464396	35.1	14	0.0483871	0.0356823
MH684293	Influenza A virus	Homo sapiens	human	Uganda	2013	H1N1	EViSeq58	Positive	Nov	KMP	2022	seg 3 PA	1	2292	79483282	25	58	2.53054	0.457243	34	5.28	0.925926	0.314532
MH771723	Influenza A virus	Common Redshank	wildbirds	Singapore	2015	H9N5	EViSeq58	Positive	Nov	KMP	2022	seg 3 PA	1	2261	79483282	2	37	1.63644	0.0322866	28.1	21	0.0740741	0.0251625
KT777924	Influenza A virus	Yellow-billed duck	wildbirds	South Africa	2013	H4N8	EViSeq59	Positive	Nov	CKV	2022	seg 1 PB2	1	2417	35531636	1	37	1.53082	0.0153082	35.6	0	0.5	0.0281439
MH684293	Influenza A virus	Homo sapiens	human	Uganda	2013	H1N1	EViSeq59	Positive	Nov	CKV	2022	seg 3 PA	1	2292	35531636	1	40	1.7452	0.017452	29.4	0	0.5	0.0281439
KT777924	Influenza A virus	Yellow-billed duck	wildbirds	South Africa	2013	H4N8	EViSeq60	Positive	Dec	YMC	2022	seg 1 PB2	1	2417	55803086	1	37	1.53082	0.0153082	33.3	0	0.027027	0.0179202
MH684293	Influenza A virus	Homo sapiens	human	Uganda	2013	H1N1	EViSeq60	Positive	Dec	YMC	2022	seg 3 PA	1	2292	55803086	32	54	2.35602	0.621291	36.3	0.188	0.864865	0.573445
MH771723	Influenza A virus	Common Redshank	wildbirds	Singapore	2015	H9N5	EViSeq60	Positive	Dec	YMC	2022	seg 3 PA	1	2261	55803086	2	36	1.59222	0.0318443	37	0	0.0540541	0.0358403
MT343649	Influenza B virus	Homo sapiens	human	USA	2020	Victoria	EViSeq60	Positive	Dec	YMC	2022	seg 1 PB2	1	2340	55803086	2	196	8.37607	0.12906	36.7	1	0.0540541	0.0358403
CY264844	Influenza A virus	Homo sapiens	human	USA	2017	H3N2	EViSeq61	Positive	Dec	NGS	2022	seg 2 PB1	1	2316	40884090	2	101	4.36097	0.0872193	36.4	1	1	0.0489188
CY239441	Influenza C virus	Homo sapiens	human	USA	2015	InfC	EViSeq62	Positive	Dec	YLK	2022	seg 7 M	1	1100	43330954	2	102	9.27273	0.185455	35.7	1	0.181818	0.0461564
MH684293	Influenza A virus	Homo sapiens	human	Uganda	2013	H1N1	EViSeq62	Positive	Dec	YLK	2022	seg 3 PA	1	2292	43330954	9	55	2.39965	0.168848	33.1	4.44	0.818182	0.207704
KM654820	Influenza B virus	Homo sapiens	human	USA	2013	Victoria	EViSeq64	Negative	Aug	HBL	2021	seg 4 HA	1	1082	16916322	2	45	4.15896	0.0831793	35.9	0	0.5	0.118229
KT777924	Influenza A virus	Yellow-billed duck	wildbirds	South Africa	2013	H4N8	EViSeq64	Negative	Aug	HBL	2021	seg 1 PB2	1	2417	16916322	2	38	1.5722	0.029789	32.4	0	0.5	0.118229
CY154803	Influenza B virus	Homo sapiens	human	Australia	2004	Victoria	EViSeq66	Positive	Aug	KC1	2021	seg 7 M	1	1146	38629796	2	92	8.02792	0.160558	36.9	1	0.285778	0.0517735
KX003211	Influenza B virus	Homo sapiens	human	USA	2014	Victoria	EViSeq66	Positive	Aug	KC1	2021	seg 7 M	1	1139	38629796	2	92	8.07726	0.161545	36.7	1	0.287535	0.0517735
KX612898	Influenza B virus	Homo sapiens	human	USA	2016	Victoria	EViSeq66	Positive	Aug	KC1	2021	seg 7 M	1	1154	38629796	2	92	7.97227	0.159445	36.5	1	0.283797	0.0517735
MH684293	Influenza A virus	Homo sapiens	human	Uganda	2013	H1N1	EViSeq66	Positive	Aug	KC1	2021	seg 3 PA	1	2292	38629796	2	44	1.91972	0.0383944	36.9	8	0.142889	0.0517735
KT777924	Influenza A virus	Yellow-billed duck	wildbirds	South Africa	2013	H4N8	EViSeq68	Positive	Aug	YMC	2021	seg 1 PB2	1	2417	18453078	1	38	1.5722	0.015722	26.9	0	1	0.0541915
MH684293	Influenza A virus	Homo sapiens	human	Uganda	2013	H1N1	EViSeq69	Positive	Aug	KBS	2021	seg 3 PA	1	2292	22064690	1	44	1.91972	0.0191972	35.3	0	1	0.0453213
KT777924	Influenza A virus	Yellow-billed duck	wildbirds	South Africa	2013	H4N8	EViSeq70	Negative	Aug	HAL	2021	seg 1 PB2	1	2417	14415168	1	38	1.5722	0.015722	35.1	0	1	0.0693714
KT777924	Influenza A virus	Yellow-billed duck	wildbirds	South Africa	2013	H4N8	EViSeq71	Positive	Sep	RCL	2021	seg 1 PB2	1	2417	12242372	1	36	1.48945	0.0148945	34.2	3	0.142857	0.0816835
CY225863	Influenza B virus	Homo sapiens	human	USA	2017	Victoria	EViSeq71	Positive	Sep	RCL	2021	seg 5 NP	1	1815	12242372	2	78	4.29752	0.0429752	30.3	1	0.285714	0.163367
MK677210	Influenza A virus	Homo sapiens	human	USA	2018	H3N2	EViSeq71	Positive	Sep	RCL	2021	seg 7 M	1	1002	12242372	2	302	30.1397	0.301397	36.5	1	0.285714	0.163367
MN950150	Influenza B virus	Homo sapiens	human	USA	2019	Victoria	EViSeq71	Positive	Sep	RCL	2021	seg 5 NP	1	1815	12242372	2	302	16.6391	0.166391	36.8	1	0.285714	0.163367
CY020446	Influenza A virus	Homo sapiens	human	USA	1936	H1N1	EViSeq74	Positive	Sep	MSR	2021	seg 7 M	1	985	38645252	2	82	8.32487	0.166497	36.7	1	0.125	0.0517528
KT777924	Influenza A virus	Yellow-billed duck	wildbirds	South Africa	2013	H4N8	EViSeq74	Positive	Sep	MSR	2021	seg 1 PB2	1	2417	38645252	2	39	1.61357	0.0302027	33.5	0	0.125	0.0517528
MH684293	Influenza A virus	Homo sapiens	human	Uganda	2013	H1N1	EViSeq74	Positive	Sep	MSR	2021	seg 3 PA	1	2292	38645252	12	56	2.44328	0.21815	36.4	7	0.75	0.310517
KX616293	Influenza B virus	Homo sapiens	human	USA	2016	Victoria	EViSeq75	Positive	Sep	YLK	2021	seg 3 PA	1	2276	36443298	2	82	3.60281	0.0720562	36.9	1	0.0869565	0.0548798
CY239081	Influenza B virus	Homo sapiens	human	USA	2017	Victoria	EViSeq75	Positive	Sep	YLK	2021	seg 3 PA	1	2276	36443298	2	82	3.60281	0.0720562	37	1	0.0869565	0.0548798
MH604930	Influenza B virus	Homo sapiens	human	USA	2018	Victoria	EViSeq75	Positive	Sep	YLK	2021	seg 3 PA	1	2276	36443298	2	82	3.60281	0.0720562	35.7	1	0.0869565	0.0548798
MH684293	Influenza A virus	Homo sapiens	human	Uganda	2013	H1N1	EViSeq75	Positive	Sep	YLK	2021	seg 3 PA	1	2292	36443298	13	59	2.57417	0.240401	35.4	6.77	0.565217	0.356719
MH771723	Influenza A virus	Common Redshank	wildbirds	Singapore	2015	H9N5	EViSeq75	Positive	Sep	YLK	2021	seg 3 PA	1	2261	36443298	2	37	1.63644	0.0327289	32.8	0	0.0869565	0.0548798
MN581123	Influenza B virus	Homo sapiens	human	USA	2019	Victoria	EViSeq75	Positive	Sep	YLK	2021	seg 3 PA	1	2276	36443298	2	82	3.60281	0.0720562	36.8	1	0.0869565	0.0548798
U08863	Influenza A virus	Homo sapiens	human	Puerto Rico/ Phillippines	1934/1982	H3N2	EViSeq76	Negative	Sep	KMP	2021	seg 7 M	1	1002	36335542	2	174	17.3653	0.301397	36.4	1	0.0606061	0.0550425
CY084119	Influenza A virus	Homo sapiens	human	Puerto Rico	1934	H1N1	EViSeq76	Negative	Sep	KMP	2021	seg 7 M	1	1002	36335542	2	122	12.1756	0.243513	35.2	1	0.0606061	0.0550425
CY113990	Influenza A virus	Homo sapiens	human	France	1993	H3N2	EViSeq76	Negative	Sep	KMP	2021	seg 7 M	1	1000	36335542	1	68	6.8	0.068	33.2	1	0.030303	0.0275213
CY121705	Influenza A virus	Homo sapiens	human	USA	2009	H1N1	EViSeq76	Negative	Sep	KMP	2021	seg 7 M	1	1002	36335542	2	174	17.3653	0.301397	36.2	1	0.0606061	0.0550425
KC535330	Influenza A virus	Homo sapiens	human	USA	2009	H3N2	EViSeq76	Negative	Sep	KMP	2021	seg 7 M	1	982	36335542	2	218	22.1996	0.307536	34.5	1	0.0606061	0.0550425
KJ942713	Influenza A virus	Homo sapiens	human	Puerto Rico/ Australia	1934/2011	H3N2	EViSeq76	Negative	Sep	KMP	2021	seg 7 M	1	1016	36335542	2	174	17.126	0.297244	36.5	1	0.0606061	0.0550425
CY189865	Influenza A virus	Homo sapiens	human	USA	2015	H3N2	EViSeq76	Negative	Sep	KMP	2021	seg 7 M	1	982	36335542	1	70	7.12831	0.0712831	36.1	2	0.030303	0.0275213
KP997229	Influenza A virus	Homo sapiens	human	Iran	2014	H3N2	EViSeq76	Negative	Sep	KMP	2021	seg 7 M	1	994	36335542	2	122	12.2736	0.245473	37	1	0.0606061	0.0550425
KX859357	Influenza A virus	Guineafowl	farmed birds	Hong Kong	1999	H9N1	EViSeq76	Negative	Sep	KMP	2021	seg 7 M	1	1027	36335542	2	122	11.8793	0.237585	36.1	1	0.0606061	0.0550425
CY210240	Influenza A virus	Homo sapiens	human	USA	2016	H3N2	EViSeq76	Negative	Sep	KMP	2021	seg 7 M	1	1002	36335542	2	68	6.78643	0.135729	36.6	1	0.0606061	0.0550425
MH085237	Influenza A virus	Homo sapiens	human	Puerto Rico	1934	H1N1	EViSeq76	Negative	Sep	KMP	2021	seg 7 M	1	1023	36335542	2	302	29.521	0.29521	35.2	1	0.0606061	0.0550425
MH085240	Influenza A virus	Homo sapiens	human	Puerto Rico	1934	H1N1	EViSeq76	Negative	Sep	KMP	2021	seg 7 M	1	1023	36335542	2	131	12.8055	0.256109	36.4	1	0.0606061	0.0550425
MH684293	Influenza A virus	Homo sapiens	human	Uganda	2013	H1N1	EViSeq76	Negative	Sep	KMP	2021	seg 3 PA	1	2292	36335542	9	56	2.44328	0.167103	34.3	10	0.272727	0.247691
MT421054	Influenza A virus	American black duck	wildbirds	USA	2015	H3N2	EViSeq76	Negative	Sep	KMP	2021	seg 7 M	1	982	36335542	2	129	13.1365	0.262729	36.7	2	0.0606061	0.0550425
CY121785	Influenza A virus	Homo sapiens	human	Puerto Rico/ Finland	1934/2009	H3N2	EViSeq77	Positive	Sep	HMU	2021	seg 2 PB1	1	1002	23596640	2	302	30.1397	0.301397	36.1	1	1	0.0847578
CY231790	Influenza B virus	Homo sapiens	human	USA	2017	Victoria	EViSeq78	Positive	Sep	KRP	2021	seg 3 PA	1	1815	18741218	2	100	5.50964	0.110193	36.9	1	0.4	0.106717
MH684293	Influenza A virus	Homo sapiens	human	Uganda	2013	H1N1	EViSeq78	Positive	Sep	KRP	2021	seg 3 PA	1	2292	18741218	3	54	2.35602	0.0554101	34.4	0	0.6	0.160075
CY121625	Influenza A virus	Homo sapiens	human	USA	2007	H1N1	EViSeq79	Positive	Oct	MSR	2021	seg 7 M	1	1002	21637402	2	111	11.0778	0.221557	36.9	1	1	0.0924325
JX908509	Influenza A virus	Chicken	farmed birds	Mexico	2012	H7N3	EViSeq80	Positive	Oct	YLK	2021	seg 4 HA	1	1727	23471106	2	37	2.14244	0.0428489	37	0	0.4	0.0852112
MH684293	Influenza A virus	Homo sapiens	human	Uganda	2013	H1N1	EViSeq80	Positive	Oct	YLK	2021	seg 3 PA	1	2292	23471106	1	45	1.96335	0.0196335	37	0	0.2	0.0426056
MT270005	Influenza B virus	Homo sapiens	human	USA	2013	Victoria	EViSeq80	Positive	Oct	YLK	2021	seg 1 PB2	1	2313	23471106	2	180	7.7821	0.130566	36.5	1	0.4	0.0852112
MH684293	Influenza A virus	Homo sapiens	human	Uganda	2013	H1N1	EViSeq81	Positive	Oct	SAR	2021	seg 3 PA	1	2292	17906968	6	46	2.00698	0.117365	35.4	5.33	1	0.335065
LC123772	Influenza C virus	Homo sapiens	human	Japan	2004	InfC	EViSeq82	Positive	Oct	CKB	2021	seg 5 NP	1	1754	14863502	2	100	5.70125	0.114025	36.4	1	0.5	0.134558
MH586108	Influenza A virus	Homo sapiens	human	USA	2018	H3N2	EViSeq82	Positive	Oct	CKB	2021	seg 2 PB1	1	2316	14863502	2	302	13.0397	0.130397	35.7	1	0.5	0.134558
CY121334	Influenza A virus	Homo sapiens	human	USA	1993	H3N2	EViSeq83	Positive	Oct	KC2	2021	seg 7 M	1	1002	20433730	1	145	14.4711	0.144711	36.9	0	0.25	0.0489387
CY121625	Influenza A virus	Homo sapiens	human	USA	2007	H1N1	EViSeq83	Positive	Oct	KC2	2021	seg 7 M	1	1002	20433730	1	149	14.8703	0.148703	36.3	0	0.25	0.0489387
KU143693	Influenza A virus	Homo sapiens	human	Brazil	2009	H1N1	EViSeq83	Positive	Oct	KC2	2021	seg 7 M	1	877	20433730	2	45	5.13113	0.102623	36.9	0	0.5	0.0978774
KT777924	Influenza A virus	Yellow-billed duck	wildbirds	South Africa	2013	H4N8	EViSeq85	Positive	Oct	HAL	2021	seg 1 PB2	1	2417	15631856	1	38	1.5722	0.015722	35.3	0	1	0.0639719
MH085235	Influenza A virus	Homo sapiens	human	Puerto Rico	1934	H1N1	EViSeq87	Positive	Nov	YLK	2021	seg 8 NS	1	886	14395936	2	69	7.78781	0.155756	34.3	1	1	0.138928
KT777924	Influenza A virus	Yellow-billed duck	wildbirds	South Africa	2013	H4N8	EViSeq88	Negative	Nov	HBL	2021	seg 1 PB2	1	2417	22190630	1	36	1.48945	0.0148945	34.2	0	0.142857	0.0450641
MH684293	Influenza A virus	Homo sapiens	human	Uganda	2013	H1N1	EViSeq88	Negative	Nov	HBL	2021	seg 3 PA	1	2292	22190630	2	39	1.70157	0.0322862	27.3	0	0.285714	0.0901281
MN589533	Influenza B virus	Homo sapiens	human	Singapore	2018	Victoria	EViSeq88	Negative	Nov	HBL	2021	seg 3 PA	1	2181	22190630	2	88	4.03485	0.0806969	37	1	0.285714	0.0901281
MT245722	Influenza A virus	Homo sapiens	human	USA	2019	H3N2	EViSeq88	Negative	Nov	HBL	2021	seg 4 HA	1	1737	22190630	2	289	16.6379	0.173863	34.9	1	0.285714	0.0901281
EU597915	Influenza A virus	Homo sapiens	human	China	1998	H3N2	EViSeq92	Negative	Nov	NG1	2021	seg 7 M	1	985	33342856	2	92	9.3401	0.186802	36.5	1	0.222222	0.0599829
KJ532210	Influenza B virus	Homo sapiens	human	USA	2013	Victoria	EViSeq92	Negative	Nov	NG1	2021	seg 8 NS	1	1027	33342856	1	151	14.703	0.14703	36.4	1	0.111111	0.0299914
MH684293	Influenza A virus	Homo sapiens	human	Uganda	2013	H1N1	EViSeq92	Negative	Nov	NG1	2021	seg 3 PA	1	2292	33342856	3	52	2.26876	0.0615183	34.8	42	0.333333	0.0899743
MH705777	Influenza B virus	Homo sapiens	human	USA	2018	Victoria	EViSeq92	Negative	Nov	NG1	2021	seg 8 NS	1	1027	33342856	1	151	14.703	0.14703	34.1	1	0.111111	0.0299914
MK673897	Influenza A virus	Homo sapiens	human	India	2019	H9N2	EViSeq92	Negative	Nov	NG1	2021	seg 5 NP	1	1548	33342856	2	133	8.59173	0.171835	36	15	0.222222	0.0599829
KT777924	Influenza A virus	Yellow-billed duck	wildbirds	South Africa	2013	H4N8	EViSeq93	Positive	Jan	CKB	2022	seg 1 PB2	1	2417	42764428	5	46	1.90319	0.0748862	31.1	0	1	0.11692
KC895863	Influenza A virus	Homo sapiens	human	Russia	2011	H1N1	EViSeq94	Positive	Jan	AGM	2022	seg 1 PB2	1	2658	61385696	2	39	1.46727	0.0282167	34.1	0	0.142857	0.0325809
KT777924	Influenza A virus	Yellow-billed duck	wildbirds	South Africa	2013	H4N8	EViSeq94	Positive	Jan	AGM	2022	seg 1 PB2	1	2417	61385696	12	72	2.9789	0.185767	33.8	0.25	0.857143	0.195485
KT777924	Influenza A virus	Yellow-billed duck	wildbirds	South Africa	2013	H4N8	EViSeq95	Positive	Jan	KC1	2022	seg 1 PB2	1	2417	74020390	3	41	1.69632	0.0446835	34.5	0	0.176471	0.0405294
MH684293	Influenza A virus	Homo sapiens	human	Uganda	2013	H1N1	EViSeq95	Positive	Jan	KC1	2022	seg 3 PA	1	2292	74020390	14	54	2.35602	0.26178	35.8	2.29	0.823529	0.189137
KT777924	Influenza A virus	Yellow-billed duck	wildbirds	South Africa	2013	H4N8	EViSeq96	Positive	Jan	KC2	2022	seg 1 PB2	1	2417	31137056	3	40	1.65494	0.0450972	32.5	1	1	0.0963482
KT777924	Influenza A virus	Yellow-billed duck	wildbirds	South Africa	2013	H4N8	EViSeq97	Positive	Jan	SAR	2022	seg 1 PB2	1	2417	26329246	1	39	1.61357	0.0161357	35.7	0	1	0.0379806
KT777924	Influenza A virus	Yellow-billed duck	wildbirds	South Africa	2013	H4N8	EViSeq98	Positive	Jan	BLR	2022	seg 1 PB2	1	2417	37777654	2	38	1.5722	0.0306165	35.8	0	1	0.0529413
MH085240	Influenza A virus	Homo sapiens	human	Puerto Rico	1934	H1N1	EViSeq99	Negative	Feb	SAR	2022	seg 7 M	1	1023	5590840	4	117	11.437	0.457478	36.6	1	0.666667	0.715456
MH684293	Influenza A virus	Homo sapiens	human	Uganda	2013	H1N1	EViSeq99	Negative	Feb	SAR	2022	seg 3 PA	1	2292	5590840	2	38	1.65794	0.0331588	36.8	42	0.333333	0.357728
MH684293	Influenza A virus	Homo sapiens	human	Uganda	2013	H1N1	EViSeq100	Positive	Feb	BLR	2022	seg 3 PA	1	2292	13452228	7	56	2.44328	0.140925	36.8	0	1	0.52036
KT777924	Influenza A virus	Yellow-billed duck	wildbirds	South Africa	2013	H4N8	EViSeq101	Negative	Feb	YLK	2022	seg 1 PB2	1	2417	29016356	1	35	1.44808	0.0144808	32.6	0	1	0.0344633
KT777924	Influenza A virus	Yellow-billed duck	wildbirds	South Africa	2013	H4N8	EViSeq102	Positive	Feb	HBL	2022	seg 1 PB2	1	2417	26265792	3	82	3.39264	0.0475796	33	0	1	0.114217
KT777924	Influenza A virus	Yellow-billed duck	wildbirds	South Africa	2013	H4N8	EViSeq103	Positive	Feb	YMC	2022	seg 1 PB2	1	2417	47675426	4	67	2.77203	0.0682664	32.9	0	1	0.0839007
KT777924	Influenza A virus	Yellow-billed duck	wildbirds	South Africa	2013	H4N8	EViSeq104	Positive	Feb	HAL	2022	seg 1 PB2	1	2417	35830530	4	42	1.73769	0.059578	34.4	0	1	0.111637
KT777924	Influenza A virus	Yellow-billed duck	wildbirds	South Africa	2013	H4N8	EViSeq105	Positive	Feb	MAH	2022	seg 1 PB2	1	2417	29526202	1	37	1.53082	0.0153082	35.3	0	1	0.0338682
KT777924	Influenza A virus	Yellow-billed duck	wildbirds	South Africa	2013	H4N8	EViSeq106	Negative	Feb	CKB	2022	seg 1 PB2	1	2417	37961244	1	56	2.31692	0.0231692	29.9	0	1	0.0263427
KC895863	Influenza A virus	Homo sapiens	human	Russia	2011	H1N1	EViSeq107	Negative	Feb	AGM	2022	seg 1 PB2	1	2658	34914922	1	43	1.61776	0.0161776	33.1	0	0.2	0.028641
KT777924	Influenza A virus	Yellow-billed duck	wildbirds	South Africa	2013	H4N8	EViSeq107	Negative	Feb	AGM	2022	seg 1 PB2	1	2417	34914922	4	39	1.61357	0.0591643	33	0	0.8	0.114564
KT777924	Influenza A virus	Yellow-billed duck	wildbirds	South Africa	2013	H4N8	EViSeq108	Negative	Mar	KRP	2022	seg 1 PB2	1	2417	29760376	3	43	1.77906	0.0434423	31.9	0	1	0.100805
KT777924	Influenza A virus	Yellow-billed duck	wildbirds	South Africa	2013	H4N8	EViSeq109	Negative	Mar	HBL	2022	seg 1 PB2	1	2417	39132654	3	45	1.86181	0.045511	33.6	0	0.6	0.0766623
MH684293	Influenza A virus	Homo sapiens	human	Uganda	2013	H1N1	EViSeq109	Negative	Mar	HBL	2022	seg 3 PA	1	2292	39132654	2	43	1.87609	0.0375218	37	0	0.4	0.0511082
KC895863	Influenza A virus	Homo sapiens	human	Russia	2011	H1N1	EViSeq110	Negative	Mar	HAM	2022	seg 1 PB2	1	2658	45247712	1	36	1.3544	0.013544	37	0	0.2	0.0221006
KT777924	Influenza A virus	Yellow-billed duck	wildbirds	South Africa	2013	H4N8	EViSeq110	Negative	Mar	HAM	2022	seg 1 PB2	1	2417	45247712	4	45	1.86181	0.0612329	33.6	0	0.8	0.0884023
KT777924	Influenza A virus	Yellow-billed duck	wildbirds	South Africa	2013	H4N8	EViSeq111	Negative	Mar	AGM	2022	seg 1 PB2	1	2417	46637702	7	47	1.94456	0.105089	33.9	3.29	0.411765	0.150093
MH684293	Influenza A virus	Homo sapiens	human	Uganda	2013	H1N1	EViSeq111	Negative	Mar	AGM	2022	seg 3 PA	1	2292	46637702	9	45	1.96335	0.162304	35.8	5.11	0.529412	0.192977
MK338671	Influenza A virus	Swine	swine	Germany	2004	H1N2	EViSeq111	Negative	Mar	AGM	2022	seg 4 HA	1	1773	46637702	1	36	2.03046	0.0203046	37	0	0.0588235	0.0214419
KM504281	Influenza C virus	Homo sapiens	human	Australia	2012	InfC	EViSeq112	Negative	Mar	MSR	2022	seg 5 NP	1	1807	35800804	4	98	5.42335	0.215827	36.9	0	0.4	0.111729
KT777924	Influenza A virus	Yellow-billed duck	wildbirds	South Africa	2013	H4N8	EViSeq112	Negative	Mar	MSR	2022	seg 1 PB2	1	2417	35800804	6	48	1.98593	0.0922631	34.8	0	0.6	0.167594
KT777924	Influenza A virus	Yellow-billed duck	wildbirds	South Africa	2013	H4N8	EViSeq113	Negative	Mar	HAL	2022	seg 1 PB2	1	2417	27928452	1	37	1.53082	0.0153082	35.6	0	1	0.0358058
MH684293	Influenza A virus	Homo sapiens	human	Uganda	2013	H1N1	EViSeq114	Negative	Apr	KC2	2022	seg 3 PA	1	2292	31570916	3	40	1.7452	0.0488656	33.7	29	1	0.0950242
KT777924	Influenza A virus	Yellow-billed duck	wildbirds	South Africa	2013	H4N8	EViSeq115	Negative	Apr	CKB	2022	seg 1 PB2	1	2417	40600590	4	41	1.69632	0.0575093	35.1	0	1	0.0985207
KT777924	Influenza A virus	Yellow-billed duck	wildbirds	South Africa	2013	H4N8	EViSeq116	Positive	Apr	HAL	2022	seg 1 PB2	1	2417	26819784	2	40	1.65494	0.0306165	35	0	0.333333	0.0745718
LC123373	Influenza C virus	Homo sapiens	human	Japan	2014	InfC	EViSeq116	Positive	Apr	HAL	2022	seg 1 PB2	1	2325	26819784	2	213	9.16129	0.129892	36.2	1	0.333333	0.0745718
MH684293	Influenza A virus	Homo sapiens	human	Uganda	2013	H1N1	EViSeq116	Positive	Apr	HAL	2022	seg 3 PA	1	2292	26819784	2	45	1.96335	0.039267	36.7	0	0.333333	0.0745718
KT777924	Influenza A virus	Yellow-billed duck	wildbirds	South Africa	2013	H4N8	EViSeq117	Negative	Apr	KBS	2022	seg 1 PB2	1	2417	28869986	3	41	1.69632	0.0417873	34.1	0	1	0.103914
KT777924	Influenza A virus	Yellow-billed duck	wildbirds	South Africa	2013	H4N8	EViSeq118	Negative	Apr	MSR	2022	seg 1 PB2	1	2417	43818746	12	80	3.30989	0.186181	31.7	0	1	0.273855
KT777924	Influenza A virus	Yellow-billed duck	wildbirds	South Africa	2013	H4N8	EViSeq119	Negative	Apr	YLK	2022	seg 1 PB2	1	2417	53843986	5	71	2.93753	0.0777824	31.5	0	1	0.0928609
KM504283	Influenza C virus	Homo sapiens	human	Australia	2012	InfC	EViSeq120	Negative	Apr	LBH	2022	seg 8 NS	1	935	20497184	2	165	17.6471	0.322995	36.7	22	0.666667	0.0975744
KT777924	Influenza A virus	Yellow-billed duck	wildbirds	South Africa	2013	H4N8	EViSeq120	Negative	Apr	LBH	2022	seg 1 PB2	1	2417	20497184	1	37	1.53082	0.0153082	34.9	0	0.333333	0.0487872
KT777924	Influenza A virus	Yellow-billed duck	wildbirds	South Africa	2013	H4N8	EViSeq121	Negative	Apr	AGM	2022	seg 1 PB2	1	2417	30028986	7	44	1.82044	0.105089	33.3	0	1	0.233108
AB034169	Influenza C virus	Homo sapiens	human	Japan	1985	InfC	EViSeq122	Negative	Apr	HBL	2022	seg 8 NS	1	881	32450070	1	151	17.1396	0.171396	36.2	1	0.111111	0.0308166
KM504283	Influenza C virus	Homo sapiens	human	Australia	2012	InfC	EViSeq122	Negative	Apr	HBL	2022	seg 8 NS	1	935	32450070	2	151	16.1497	0.321925	32.7	4	0.222222	0.0616331
LC033004	Influenza A virus	Homo sapiens	human	Japan	2014	H3N2	EViSeq122	Negative	Apr	HBL	2022	seg 7 M	1	982	32450070	2	179	18.2281	0.307536	36	1	0.222222	0.0616331
KT777924	Influenza A virus	Yellow-billed duck	wildbirds	South Africa	2013	H4N8	EViSeq122	Negative	Apr	HBL	2022	seg 1 PB2	1	2417	32450070	3	45	1.86181	0.0467522	31.7	0	0.333333	0.0924497
MK480601	Influenza C virus	Homo sapiens	human	Thailand	2017	InfC	EViSeq122	Negative	Apr	HBL	2022	seg 8 NS	1	780	32450070	1	151	19.359	0.19359	36.2	1	0.111111	0.0308166
KT777924	Influenza A virus	Yellow-billed duck	wildbirds	South Africa	2013	H4N8	EViSeq123	Negative	Apr	KMP	2022	seg 1 PB2	1	2417	40245924	1	33	1.36533	0.0136533	31.2	0	0.142857	0.0248472
MH684293	Influenza A virus	Homo sapiens	human	Uganda	2013	H1N1	EViSeq123	Negative	Apr	KMP	2022	seg 3 PA	1	2292	40245924	6	45	1.96335	0.115183	36.9	0	0.857143	0.149083
KT777924	Influenza A virus	Yellow-billed duck	wildbirds	South Africa	2013	H4N8	EViSeq124	Positive	May	KC1	2022	seg 1 PB2	1	2417	44391604	2	39	1.61357	0.0302027	36.8	1.5	0.285714	0.0450536
CY203796	Influenza A virus	Mallard	wildbirds	USA	2007	H4N2	EViSeq124	Positive	May	KC1	2022	seg 1 PB2	1	2308	44391604	2	44	1.90641	0.0381282	37	0	0.285714	0.0450536
MH684293	Influenza A virus	Homo sapiens	human	Uganda	2013	H1N1	EViSeq124	Positive	May	KC1	2022	seg 3 PA	1	2292	44391604	3	39	1.70157	0.0484293	28.6	0	0.428571	0.0675803
KT777924	Influenza A virus	Yellow-billed duck	wildbirds	South Africa	2013	H4N8	EViSeq125	Negative	May	MSR	2022	seg 1 PB2	1	2417	39097526	2	42	1.73769	0.029789	29.9	4	1	0.0511541
KT777924	Influenza A virus	Yellow-billed duck	wildbirds	South Africa	2013	H4N8	EViSeq126	Negative	May	RCL	2022	seg 1 PB2	1	2417	45498038	2	38	1.5722	0.0310302	35.5	0	0.285714	0.0439579
MH684293	Influenza A virus	Homo sapiens	human	Uganda	2013	H1N1	EViSeq126	Negative	May	RCL	2022	seg 3 PA	1	2292	45498038	4	46	2.00698	0.078534	36.6	4	0.571429	0.0879159
MH771723	Influenza A virus	Common Redshank	wildbirds	Singapore	2015	H9N5	EViSeq126	Negative	May	RCL	2022	seg 3 PA	1	2261	45498038	1	36	1.59222	0.0159222	34.6	24	0.142857	0.021979
AB086788	Influenza C virus	Homo sapiens	human	Japan	1979	InfC	EViSeq127	Negative	May	HAL	2022	seg 8 NS	1	862	37266948	2	232	26.9142	0.350348	36.9	1	0.25	0.0536669
KT777924	Influenza A virus	Yellow-billed duck	wildbirds	South Africa	2013	H4N8	EViSeq127	Negative	May	HAL	2022	seg 1 PB2	1	2417	37266948	6	59	2.44104	0.0968142	33.5	0	0.75	0.161001
KM504283	Influenza C virus	Homo sapiens	human	Australia	2012	InfC	EViSeq128	Negative	May	CPK	2022	seg 8 NS	1	935	36420308	1	151	16.1497	0.161497	32.9	11	0.0833333	0.0274572
KT232085	Influenza C virus	Homo sapiens	human	India	2011	InfC	EViSeq128	Negative	May	CPK	2022	seg 8 NS	1	1926	36420308	2	87	4.51713	0.0903427	36.1	1	0.166667	0.0549144
KT835353	Influenza C virus	Homo sapiens	human	UK	2007	InfC	EViSeq128	Negative	May	CPK	2022	seg 4 HA	1	1817	36420308	2	181	9.96147	0.166208	36.1	6	0.166667	0.0549144
LC125031	Influenza C virus	Homo sapiens	human	Japan	2012	InfC	EViSeq128	Negative	May	CPK	2022	seg 8 NS	1	880	36420308	1	151	17.1591	0.171591	36.5	1	0.0833333	0.0274572
CY239438	Influenza C virus	Homo sapiens	human	USA	2015	InfC	EViSeq128	Negative	May	CPK	2022	hemagglutinin-esterase (HE) gene	1	2037	36420308	2	283	13.893	0.146784	36	6	0.166667	0.0549144
CY239475	Influenza C virus	Homo sapiens	human	USA	2015	InfC	EViSeq128	Negative	May	CPK	2022	hemagglutinin-esterase (HE) gene	1	2043	36420308	2	285	13.9501	0.147332	36.3	6	0.166667	0.0549144
MH684293	Influenza A virus	Homo sapiens	human	Uganda	2013	H1N1	EViSeq128	Negative	May	CPK	2022	seg 3 PA	1	2292	36420308	2	44	1.91972	0.0383944	34.3	0	0.166667	0.0549144
KT777924	Influenza A virus	Yellow-billed duck	wildbirds	South Africa	2013	H4N8	EViSeq129	Negative	May	KRP	2022	seg 1 PB2	1	2417	40185676	1	41	1.69632	0.0169632	31.4	0	0.25	0.0248845
LC123452	Influenza C virus	Homo sapiens	human	Japan	2006	InfC	EViSeq129	Negative	May	KRP	2022	seg 2 PB1	1	2322	40185676	2	237	10.2067	0.13006	36.5	1	0.5	0.049769
MH684293	Influenza A virus	Homo sapiens	human	Uganda	2013	H1N1	EViSeq129	Negative	May	KRP	2022	seg 3 PA	1	2292	40185676	1	39	1.70157	0.0170157	30.9	0	0.25	0.0248845
MH684293	Influenza A virus	Homo sapiens	human	Uganda	2013	H1N1	EViSeq130	Negative	May	AGM	2022	seg 3 PA	1	2292	52075368	2	41	1.78883	0.0357766	36.9	3	1	0.0384059
KT777924	Influenza A virus	Yellow-billed duck	wildbirds	South Africa	2013	H4N8	EViSeq131	Positive	May	NGS	2022	seg 1 PB2	1	2417	29725558	1	36	1.48945	0.0148945	35.3	3	0.25	0.0336411
MH684293	Influenza A virus	Homo sapiens	human	Uganda	2013	H1N1	EViSeq131	Positive	May	NGS	2022	seg 3 PA	1	2292	29725558	3	52	2.26876	0.0636998	36.8	5.33	0.75	0.100923
CY051341	Influenza A virus	Homo sapiens	human	USA	2009	H1N1	EViSeq132	Negative	May	DBL	2022	seg 2 PB1	1	2303	39401950	1	37	1.6066	0.016066	29.4	0	0.0833333	0.0253795
KT777924	Influenza A virus	Yellow-billed duck	wildbirds	South Africa	2013	H4N8	EViSeq132	Negative	May	DBL	2022	seg 1 PB2	1	2417	39401950	2	39	1.61357	0.029789	33.7	0	0.166667	0.0507589
MH684293	Influenza A virus	Homo sapiens	human	Uganda	2013	H1N1	EViSeq132	Negative	May	DBL	2022	seg 3 PA	1	2292	39401950	9	53	2.31239	0.173647	35.8	0	0.75	0.228415
KT777924	Influenza A virus	Yellow-billed duck	wildbirds	South Africa	2013	H4N8	EViSeq133	Positive	Jun	KC2	2022	seg 1 PB2	1	2417	27381132	2	38	1.5722	0.0306165	33.4	0	1	0.073043
KT777924	Influenza A virus	Yellow-billed duck	wildbirds	South Africa	2013	H4N8	EViSeq134	Positive	Jun	AGM	2022	seg 1 PB2	1	2417	31815778	4	50	2.06868	0.0641291	34.1	0	0.666667	0.125724
LC123853	Influenza C virus	Homo sapiens	human	Japan	2007	InfC	EViSeq134	Positive	Jun	AGM	2022	seg 7 M	1	1125	31815778	2	172	15.2889	0.267556	36.9	1	0.333333	0.0628619
KT777924	Influenza A virus	Yellow-billed duck	wildbirds	South Africa	2013	H4N8	EViSeq135	Positive	Jun	KMP	2022	seg 1 PB2	1	2417	26834318	3	43	1.77906	0.0459247	33.2	0	0.3	0.111797
MH684293	Influenza A virus	Homo sapiens	human	Uganda	2013	H1N1	EViSeq135	Positive	Jun	KMP	2022	seg 3 PA	1	2292	26834318	5	49	2.13787	0.0942408	36.4	0	0.5	0.186329
MK763240	Influenza A virus	Homo sapiens	human	Japan	2019	H1N1	EViSeq135	Positive	Jun	KMP	2022	seg 5 NP	1	1497	26834318	2	262	17.5017	0.201737	36.4	1	0.2	0.0745314
KY926115	Influenza A virus	Homo sapiens	human	Brazil	2016	H1N1	EViSeq136	Positive	Jun	CKV	2022	seg 5 NP	1	2233	25028138	1	40	1.79131	0.0179131	30.1	0	0.2	0.039955
MH684293	Influenza A virus	Homo sapiens	human	Uganda	2013	H1N1	EViSeq136	Positive	Jun	CKV	2022	seg 3 PA	1	2292	25028138	4	53	2.31239	0.0702443	34.2	0	0.8	0.15982
KT777924	Influenza A virus	Yellow-billed duck	wildbirds	South Africa	2013	H4N8	EViSeq137	Positive	Aug	SAR	2022	seg 1 PB2	1	2417	31576296	1	36	1.48945	0.0148945	32.1	0	0.2	0.0316693
LC123437	Influenza C virus	Homo sapiens	human	Japan	2004	InfC	EViSeq137	Positive	Aug	SAR	2022	seg 2 PB1	1	2322	31576296	2	238	10.2498	0.13006	36.3	1	0.4	0.0633387
LC123581	Influenza C virus	Homo sapiens	human	Japan	2014	InfC	EViSeq137	Positive	Aug	SAR	2022	P3 gene for polymerase 3	1	2139	31576296	2	97	4.53483	0.0906966	36.6	1	0.4	0.0633387
KT777924	Influenza A virus	Yellow-billed duck	wildbirds	South Africa	2013	H4N8	EViSeq138	Positive	Aug	JKR	2022	seg 1 PB2	1	2417	34203756	3	41	1.69632	0.0450972	34.9	2.67	0.428571	0.0877097
MN000663	Influenza A virus	Homo sapiens	human	USA	2019	H3N2	EViSeq138	Positive	Aug	JKR	2022	seg 1 PB2	1	2316	34203756	2	178	7.68566	0.130397	36.9	1	0.285714	0.0584731
MT056368	Influenza A virus	Homo sapiens	human	USA	2019	H3N2	EViSeq138	Positive	Aug	JKR	2022	seg 2 PB1	1	2316	34203756	2	302	13.0397	0.130397	36.3	1	0.285714	0.0584731
KM504280	Influenza C virus	Homo sapiens	human	Australia	2012	InfC	EViSeq139	Positive	Aug	CKB	2022	seg 4 HA	1	2073	24685168	2	301	14.52	0.1452	34.7	7	0.1	0.0810203
MH684293	Influenza A virus	Homo sapiens	human	Uganda	2013	H1N1	EViSeq139	Positive	Aug	CKB	2022	seg 3 PA	1	2292	24685168	18	45	1.96335	0.314136	36.7	24.1	0.9	0.729183
KT777924	Influenza A virus	Yellow-billed duck	wildbirds	South Africa	2013	H4N8	EViSeq140	Positive	Dec	RCL	2022	seg 1 PB2	1	2417	36737332	1	36	1.48945	0.0148945	30.7	0	1	0.0272203
MH684293	Influenza A virus	Homo sapiens	human	Uganda	2013	H1N1	EViSeq141	Positive	Dec	HAL	2022	seg 3 PA	1	2292	35808710	4	45	1.96335	0.0706806	36.9	0	1	0.111705
KT777924	Influenza A virus	Yellow-billed duck	wildbirds	South Africa	2013	H4N8	EViSeq142	Positive	Dec	HBL	2022	seg 1 PB2	1	2417	54767212	1	39	1.61357	0.0161357	36	0	0.2	0.0182591
MH684293	Influenza A virus	Homo sapiens	human	Uganda	2013	H1N1	EViSeq142	Positive	Dec	HBL	2022	seg 3 PA	1	2292	54767212	2	54	2.35602	0.0375218	31	0	0.4	0.0365182
MT499728	Influenza A virus	Homo sapiens	human	USA	2020	H3N2	EViSeq142	Positive	Dec	HBL	2022	seg 7 M	1	1002	54767212	2	158	15.7685	0.301397	36.7	1	0.4	0.0365182
KT777924	Influenza A virus	Yellow-billed duck	wildbirds	South Africa	2013	H4N8	EViSeq143	Positive	Dec	KC1	2022	seg 1 PB2	1	2417	34999710	2	38	1.5722	0.0302027	32	0	0.0540541	0.0571433
MH684293	Influenza A virus	Homo sapiens	human	Uganda	2013	H1N1	EViSeq143	Positive	Dec	KC1	2022	seg 3 PA	1	2292	34999710	35	45	1.96335	0.650524	36.6	1.71	0.945946	1.00001
KT777924	Influenza A virus	Yellow-billed duck	wildbirds	South Africa	2013	H4N8	EViSeq144	Positive	Dec	KC2	2022	seg 1 PB2	1	2417	35976814	1	36	1.48945	0.0148945	30.3	0	1	0.0277957
KT777924	Influenza A virus	Yellow-billed duck	wildbirds	South Africa	2013	H4N8	EViSeq145	Positive	Dec	VVY	2022	seg 1 PB2	1	2417	25637506	1	36	1.48945	0.0148945	34.8	0	1	0.0390054
KT777924	Influenza A virus	Yellow-billed duck	wildbirds	South Africa	2013	H4N8	EViSeq146	Positive	Dec	SAR	2022	seg 1 PB2	1	2417	31093828	2	42	1.73769	0.0293753	34.2	0	0.0952381	0.0643214
MH684293	Influenza A virus	Homo sapiens	human	Uganda	2013	H1N1	EViSeq146	Positive	Dec	SAR	2022	seg 3 PA	1	2292	31093828	19	48	2.09424	0.361257	36.5	0	0.904762	0.611054
D78427	Influenza C virus	Homo sapiens	human	Japan	1981	InfC	EViSeq147	Positive	Jan	NG1	2023	seg 7 M	1	371	28738040	2	101	27.2237	0.544474	36.9	1	0.166667	0.0695942
CY121825	Influenza A virus	Homo sapiens	human	USA	2011	H1N1	EViSeq147	Positive	Jan	NG1	2023	seg 7 M	1	1002	28738040	2	115	11.477	0.229541	35.4	1	0.166667	0.0695942
CY146882	Influenza A virus	Homo sapiens	human	Puerto Rico	1934	H1N1	EViSeq147	Positive	Jan	NG1	2023	seg 7 M	1	1002	28738040	2	115	11.477	0.229541	36	1	0.166667	0.0695942
MH675539	Influenza B virus	Homo sapiens	human	India	2018	Victoria	EViSeq147	Positive	Jan	NG1	2023	seg 6 NA	1	1489	28738040	2	193	12.9617	0.202821	36.3	1	0.166667	0.0695942
MH684293	Influenza A virus	Homo sapiens	human	Uganda	2013	H1N1	EViSeq147	Positive	Jan	NG1	2023	seg 3 PA	1	2292	28738040	2	39	1.70157	0.0340314	37	3	0.166667	0.0695942
MK676320	Influenza B virus	Homo sapiens	human	USA	2019	Victoria	EViSeq147	Positive	Jan	NG1	2023	seg 6 NA	1	1528	28738040	2	193	12.6309	0.197644	36.5	1	0.166667	0.0695942
KT777924	Influenza A virus	Yellow-billed duck	wildbirds	South Africa	2013	H4N8	EViSeq148	Positive	Jan	KRP	2023	seg 1 PB2	1	2417	21439750	1	36	1.48945	0.0148945	34.9	2	0.333333	0.0466423
MH684293	Influenza A virus	Homo sapiens	human	Uganda	2013	H1N1	EViSeq148	Positive	Jan	KRP	2023	seg 3 PA	1	2292	21439750	2	40	1.7452	0.034904	37	40	0.666667	0.0932847
KM063976	Influenza A virus	Homo sapiens	human	USA	2014	H3N2	EViSeq149	Positive	Jan	KC2	2023	seg 6 NA	1	1410	28408476	2	91	6.4539	0.129078	34.9	1	0.153846	0.0704015
MH684293	Influenza A virus	Homo sapiens	human	Uganda	2013	H1N1	EViSeq149	Positive	Jan	KC2	2023	seg 3 PA	1	2292	28408476	11	54	2.35602	0.189354	35.1	24.9	0.846154	0.387208
KT777924	Influenza A virus	Yellow-billed duck	wildbirds	South Africa	2013	H4N8	EViSeq150	Positive	Jan	BLR	2023	seg 1 PB2	1	2417	36904146	1	35	1.44808	0.0144808	35.9	0	0.037037	0.0270972
MH684293	Influenza A virus	Homo sapiens	human	Uganda	2013	H1N1	EViSeq150	Positive	Jan	BLR	2023	seg 3 PA	1	2292	36904146	24	53	2.31239	0.432373	36.1	17.8	0.888889	0.650333
MT499675	Influenza A virus	Homo sapiens	human	USA	2020	H1N1	EViSeq150	Positive	Jan	BLR	2023	seg 1 PB2	1	2316	36904146	2	240	10.3627	0.130397	36.5	1	0.0740741	0.0541945
KU143693	Influenza A virus	Homo sapiens	human	Brazil	2009	H1N1	EViSeq151	Positive	Jan	LBH	2023	seg 7 M	1	877	23810590	1	37	4.21893	0.0421893	28.1	0	0.125	0.0419981
MH684293	Influenza A virus	Homo sapiens	human	Uganda	2013	H1N1	EViSeq151	Positive	Jan	LBH	2023	seg 3 PA	1	2292	23810590	5	56	2.44328	0.0876963	33.7	0	0.625	0.209991
MH771723	Influenza A virus	Common Redshank	wildbirds	Singapore	2015	H9N5	EViSeq151	Positive	Jan	LBH	2023	seg 3 PA	1	2261	23810590	2	36	1.59222	0.0318443	36.8	42	0.25	0.0839962
KT777924	Influenza A virus	Yellow-billed duck	wildbirds	South Africa	2013	H4N8	EViSeq152	Positive	Jan	SAR	2023	seg 1 PB2	1	2417	28033636	1	38	1.5722	0.015722	33.6	0	0.166667	0.0356714
MH684293	Influenza A virus	Homo sapiens	human	Uganda	2013	H1N1	EViSeq152	Positive	Jan	SAR	2023	seg 3 PA	1	2292	28033636	5	44	1.91972	0.0929319	35.3	8.4	0.833333	0.178357
AB099625	Influenza C virus	Homo sapiens	human	USA	1978	InfC	EViSeq153	Positive	Jan	CKB	2023	seg 8 NS	1	862	29828220	2	78	9.04872	0.180974	36.9	1	0.0434783	0.0670506
MH684293	Influenza A virus	Homo sapiens	human	Uganda	2013	H1N1	EViSeq153	Positive	Jan	CKB	2023	seg 3 PA	1	2292	29828220	44	53	2.31239	0.784031	36.5	22.7	0.956522	1.47511
KP997228	Influenza A virus	Homo sapiens	human	Iran	2014	H3N2	EViSeq154	Positive	Feb	NG1	2023	seg 7 M	1	993	31073054	2	117	11.7825	0.23565	36.9	1	0.1	0.0643644
KT777924	Influenza A virus	Yellow-billed duck	wildbirds	South Africa	2013	H4N8	EViSeq154	Positive	Feb	NG1	2023	seg 1 PB2	1	2417	31073054	6	48	1.98593	0.0885395	34.3	1.33	0.3	0.193093
KU143693	Influenza A virus	Homo sapiens	human	Brazil	2009	H1N1	EViSeq154	Positive	Feb	NG1	2023	seg 7 M	1	877	31073054	2	42	4.78905	0.0957811	36.9	0	0.1	0.0643644
MH684293	Influenza A virus	Homo sapiens	human	Uganda	2013	H1N1	EViSeq154	Positive	Feb	NG1	2023	seg 3 PA	1	2292	31073054	10	44	1.91972	0.186736	36.7	9.8	0.5	0.321822
MH684293	Influenza A virus	Homo sapiens	human	Uganda	2013	H1N1	EViSeq155	Positive	Feb	KC1	2023	seg 3 PA	1	2292	37296320	47	59	2.57417	0.856457	34.8	7.38	0.886792	1.26018
MH771723	Influenza A virus	Common Redshank	wildbirds	Singapore	2015	H9N5	EViSeq155	Positive	Feb	KC1	2023	seg 3 PA	1	2261	37296320	6	37	1.63644	0.0973021	36.8	14	0.113208	0.160874
KT777924	Influenza A virus	Yellow-billed duck	wildbirds	South Africa	2013	H4N8	EViSeq156	Positive	Feb	HBL	2023	seg 1 PB2	1	2417	25220628	1	36	1.48945	0.0148945	36	0	0.333333	0.0396501
MH684293	Influenza A virus	Homo sapiens	human	Uganda	2013	H1N1	EViSeq156	Positive	Feb	HBL	2023	seg 3 PA	1	2292	25220628	2	43	1.87609	0.0375218	36.6	0	0.666667	0.0793002
KT777924	Influenza A virus	Yellow-billed duck	wildbirds	South Africa	2013	H4N8	EViSeq157	Positive	Apr	HAL	2023	seg 1 PB2	1	2417	45776816	1	37	1.53082	0.0153082	34.6	0	0.0113636	0.0218451
MH684293	Influenza A virus	Homo sapiens	human	Uganda	2013	H1N1	EViSeq157	Positive	Apr	HAL	2023	seg 3 PA	1	2292	45776816	86	54	2.35602	1.57592	35.6	3.5	0.977273	1.87868
MH771723	Influenza A virus	Common Redshank	wildbirds	Singapore	2015	H9N5	EViSeq157	Positive	Apr	HAL	2023	seg 3 PA	1	2261	45776816	1	37	1.63644	0.0163644	30.1	0	0.0113636	0.0218451
MH684293	Influenza A virus	Homo sapiens	human	Uganda	2013	H1N1	EViSeq158	Positive	Apr	NG1	2023	seg 3 PA	1	2292	22054102	8	56	2.44328	0.138743	36.6	0	1	0.362744
KT232086	Influenza C virus	Homo sapiens	human	India	2011	InfC	EViSeq159	Positive	Apr	KC2	2023	seg 5 NP	1	1721	33615230	1	149	8.65776	0.0865776	36.8	1	0.25	0.0297484
LC123440	Influenza C virus	Homo sapiens	human	Japan	2004	InfC	EViSeq159	Positive	Apr	KC2	2023	seg 2 PB1	1	2322	33615230	2	92	3.9621	0.079242	36.8	1	0.5	0.0594968
LC123813	Influenza C virus	Homo sapiens	human	Japan	2014	InfC	EViSeq159	Positive	Apr	KC2	2023	seg 5 NP	1	1754	33615230	1	149	8.49487	0.0849487	36.9	1	0.25	0.0297484
KT777924	Influenza A virus	Yellow-billed duck	wildbirds	South Africa	2013	H4N8	EViSeq160	Positive	Apr	HMU	2023	seg 1 PB2	1	2417	32203398	2	38	1.5722	0.0302027	31.8	11.5	1	0.0621052
KT777924	Influenza A virus	Yellow-billed duck	wildbirds	South Africa	2013	H4N8	EViSeq161	Positive	Apr	HBL	2023	seg 1 PB2	1	2417	35433546	1	35	1.44808	0.0144808	35.2	0	0.2	0.0282218
MH684293	Influenza A virus	Homo sapiens	human	Uganda	2013	H1N1	EViSeq161	Positive	Apr	HBL	2023	seg 3 PA	1	2292	35433546	4	53	2.31239	0.069808	33.4	0	0.8	0.112887
MH684293	Influenza A virus	Homo sapiens	human	Uganda	2013	H1N1	EViSeq162	Positive	Apr	NGS	2023	seg 3 PA	1	2292	35562484	11	50	2.1815	0.205934	36.6	15.3	1	0.309315
CY034125	Influenza A virus	Homo sapiens	human	Russia	2006	H1N1	EViSeq163	Positive	Apr	KEN	2023	seg 7 M	1	991	37007888	2	63	6.35721	0.127144	37	1	0.0869565	0.0540425
CY084023	Influenza A virus	Homo sapiens	human	Puerto Rico	1934	H1N1	EViSeq163	Positive	Apr	KEN	2023	seg 7 M	1	1002	37007888	2	63	6.28743	0.125749	36.8	1	0.0869565	0.0540425
KC895863	Influenza A virus	Homo sapiens	human	Russia	2011	H1N1	EViSeq163	Positive	Apr	KEN	2023	seg 1 PB2	1	2658	37007888	1	36	1.3544	0.013544	30.7	0	0.0434783	0.0270213
MH684293	Influenza A virus	Homo sapiens	human	Uganda	2013	H1N1	EViSeq163	Positive	Apr	KEN	2023	seg 3 PA	1	2292	37007888	17	53	2.31239	0.321117	36.1	10.4	0.73913	0.459362
MH771723	Influenza A virus	Common Redshank	wildbirds	Singapore	2015	H9N5	EViSeq163	Positive	Apr	KEN	2023	seg 3 PA	1	2261	37007888	1	37	1.63644	0.0163644	30.9	42	0.0434783	0.0270213
KT777924	Influenza A virus	Yellow-billed duck	wildbirds	South Africa	2013	H4N8	EViSeq164	Positive	May	MSR	2023	seg 1 PB2	1	2417	27253060	1	38	1.5722	0.015722	35.3	0	0.333333	0.0366931
MH684293	Influenza A virus	Homo sapiens	human	Uganda	2013	H1N1	EViSeq164	Positive	May	MSR	2023	seg 3 PA	1	2292	27253060	2	42	1.83246	0.0366492	37	0	0.666667	0.0733863
KT777924	Influenza A virus	Yellow-billed duck	wildbirds	South Africa	2013	H4N8	EViSeq165	Positive	May	YLK	2023	seg 1 PB2	1	2417	29152514	1	37	1.53082	0.0153082	34.9	0	0.2	0.0343024
MH684293	Influenza A virus	Homo sapiens	human	Uganda	2013	H1N1	EViSeq165	Positive	May	YLK	2023	seg 3 PA	1	2292	29152514	4	43	1.87609	0.0711169	35.9	0	0.8	0.137209
KT777924	Influenza A virus	Yellow-billed duck	wildbirds	South Africa	2013	H4N8	EViSeq166	Negative	May	LBH	2023	seg 1 PB2	1	2417	47602458	2	37	1.53082	0.0289615	32.3	0	0.0540541	0.0420146
MH684293	Influenza A virus	Homo sapiens	human	Uganda	2013	H1N1	EViSeq166	Negative	May	LBH	2023	seg 3 PA	1	2292	47602458	30	57	2.48691	0.537958	33.9	2.93	0.810811	0.63022
MH771723	Influenza A virus	Common Redshank	wildbirds	Singapore	2015	H9N5	EViSeq166	Negative	May	LBH	2023	seg 3 PA	1	2261	47602458	5	37	1.63644	0.0813799	34.4	25.2	0.135135	0.105037
MH684293	Influenza A virus	Homo sapiens	human	Uganda	2013	H1N1	EViSeq167	Negative	May	YMC	2023	seg 3 PA	1	2292	31734574	2	34	1.48342	0.0296684	36.8	0	1	0.0630227
CY083991	Influenza A virus	Homo sapiens	human	Puerto Rico	1934	H1N1	EViSeq168	Negative	May	HAM	2023	seg 7 M	1	1002	33054014	2	302	30.1397	0.301397	36.3	1	0.0625	0.060507
KT777924	Influenza A virus	Yellow-billed duck	wildbirds	South Africa	2013	H4N8	EViSeq168	Negative	May	HAM	2023	seg 1 PB2	1	2417	33054014	1	36	1.48945	0.0148945	34.2	0	0.03125	0.0302535
MH684293	Influenza A virus	Homo sapiens	human	Uganda	2013	H1N1	EViSeq168	Negative	May	HAM	2023	seg 3 PA	1	2292	33054014	29	57	2.48691	0.516143	34.5	5.48	0.90625	0.877352
KT777924	Influenza A virus	Yellow-billed duck	wildbirds	South Africa	2013	H4N8	EViSeq169	Positive	May	VVY	2023	seg 1 PB2	1	2417	30515498	2	70	2.89615	0.0409599	32.4	0	1	0.0655405
MH684293	Influenza A virus	Homo sapiens	human	Uganda	2013	H1N1	EViSeq170	Positive	May	NG1	2023	seg 3 PA	1	2292	33859082	2	38	1.65794	0.0331588	36.8	0	1	0.0590683
KT777924	Influenza A virus	Yellow-billed duck	wildbirds	South Africa	2013	H4N8	EViSeq172	Positive	May	HAL	2023	seg 1 PB2	1	2417	14907460	1	38	1.5722	0.015722	35.1	0	1	0.0670805
KT777924	Influenza A virus	Yellow-billed duck	wildbirds	South Africa	2013	H4N8	EViSeq173	Negative	May	NGS	2023	seg 1 PB2	1	2417	16151444	1	45	1.86181	0.0186181	31.8	0	1	0.061914
CY125728	Influenza A virus	Homo sapiens	human	Mexico	2012	H7N3	EViSeq174	Negative	May	HAM	2023	seg 4 HA	1	1757	27123408	1	36	2.04895	0.0204895	35.9	0	0.0990909	0.0368685
MH684293	Influenza A virus	Homo sapiens	human	Uganda	2013	H1N1	EViSeq174	Negative	May	HAM	2023	seg 3 PA	1	2292	27123408	10	53	2.31239	0.176265	34.9	0	0.909091	0.368685
CY250784	Influenza B virus	Homo sapiens	human	USA	2017	Victoria	EViSeq175	Negative	Sep	HBL	2021	seg 2 PB1	1	2340	30816642	2	124	5.29915	0.104274	36.4	2	0.133333	0.0649
MH684293	Influenza A virus	Homo sapiens	human	Uganda	2013	H1N1	EViSeq175	Negative	Sep	HBL	2021	seg 3 PA	1	2292	30816642	13	57	2.48691	0.242147	34.1	0.462	0.866667	0.42185
MH684293	Influenza A virus	Homo sapiens	human	Uganda	2013	H1N1	EViSeq176	Negative	Oct	YMC	2021	seg 3 PA	1	2292	14412832	6	42	1.83246	0.104712	36.9	2	1	0.416296
MH684293	Influenza A virus	Homo sapiens	human	Uganda	2013	H1N1	EViSeq177	Negative	Oct	KBS	2021	seg 3 PA	1	2292	42570704	31	57	2.48691	0.557592	33.1	1.61	0.96875	0.7282
MH771723	Influenza A virus	Common Redshank	wildbirds	Singapore	2015	H9N5	EViSeq177	Negative	Oct	KBS	2021	seg 3 PA	1	2261	42570704	1	37	1.63644	0.0163644	29.2	42	0.03125	0.0234903
KT777924	Influenza A virus	Yellow-billed duck	wildbirds	South Africa	2013	H4N8	EViSeq178	Negative	Nov	KEN	2021	seg 1 PB2	1	2417	42731564	2	69	2.85478	0.0405461	33.2	0	0.0540541	0.0468038
MH684293	Influenza A virus	Homo sapiens	human	Uganda	2013	H1N1	EViSeq178	Negative	Nov	KEN	2021	seg 3 PA	1	2292	42731564	33	57	2.48691	0.623037	34.9	0	0.891892	0.772263
MH771723	Influenza A virus	Common Redshank	wildbirds	Singapore	2015	H9N5	EViSeq178	Negative	Nov	KEN	2021	seg 3 PA	1	2261	42731564	2	37	1.63644	0.0327289	36.6	0	0.0540541	0.0468038
KT777924	Influenza A virus	Yellow-billed duck	wildbirds	South Africa	2013	H4N8	EViSeq179	Negative	Dec	NGS	2021	seg 1 PB2	1	2417	30743794	6	45	1.86181	0.0918494	33.9	0	0.375	0.195161
MH684293	Influenza A virus	Homo sapiens	human	Uganda	2013	H1N1	EViSeq179	Negative	Dec	NGS	2021	seg 3 PA	1	2292	30743794	10	50	2.1815	0.180628	36.8	21.6	0.625	0.325269
MH684293	Influenza A virus	Homo sapiens	human	Uganda	2013	H1N1	EViSeq180	Negative	Feb	MSR	2022	seg 3 PA	1	2292	22831036	2	40	1.7452	0.0327225	28.8	0	1	0.0876001
KC895863	Influenza A virus	Homo sapiens	human	Russia	2011	H1N1	EViSeq181	Negative	Mar	BLR	2022	seg 1 PB2	1	2658	26727010	1	39	1.46727	0.0146727	34.4	0	0.166667	0.0374153
KT777924	Influenza A virus	Yellow-billed duck	wildbirds	South Africa	2013	H4N8	EViSeq181	Negative	Mar	BLR	2022	seg 1 PB2	1	2417	26727010	5	44	1.82044	0.0744725	33.2	0	0.833333	0.187077
MH684293	Influenza A virus	Homo sapiens	human	Uganda	2013	H1N1	EViSeq182	Negative	Mar	YLK	2022	seg 3 PA	1	2292	24685232	10	54	2.35602	0.182373	35.1	0	1	0.405101
KT777924	Influenza A virus	Yellow-billed duck	wildbirds	South Africa	2013	H4N8	EViSeq184	Negative	May	BLR	2022	seg 1 PB2	1	2417	39188282	2	40	1.65494	0.0302027	31.3	0	0.0714286	0.0510357
MH684293	Influenza A virus	Homo sapiens	human	Uganda	2013	H1N1	EViSeq184	Negative	May	BLR	2022	seg 3 PA	1	2292	39188282	24	60	2.6178	0.458551	34.5	0.333	0.857143	0.612428
MH771723	Influenza A virus	Common Redshank	wildbirds	Singapore	2015	H9N5	EViSeq184	Negative	May	BLR	2022	seg 3 PA	1	2261	39188282	2	36	1.59222	0.0318443	33.8	42	0.0714286	0.0510357
KT777924	Influenza A virus	Yellow-billed duck	wildbirds	South Africa	2013	H4N8	EViSeq185	Positive	Sep	KEN	2022	seg 1 PB2	1	2417	31218938	2	42	1.73769	0.029789	31.9	1.5	0.133333	0.0640637
MH684293	Influenza A virus	Homo sapiens	human	Uganda	2013	H1N1	EViSeq185	Positive	Sep	KEN	2022	seg 3 PA	1	2292	31218938	13	57	2.48691	0.243019	34	0	0.866667	0.416414
KT777924	Influenza A virus	Yellow-billed duck	wildbirds	South Africa	2013	H4N8	EViSeq186	Negative	May	CKB	2023	seg 1 PB2	1	2417	29280260	3	42	1.73769	0.045511	35.3	1	0.428571	0.102458
MH684293	Influenza A virus	Homo sapiens	human	Uganda	2013	H1N1	EViSeq186	Negative	May	CKB	2023	seg 3 PA	1	2292	29280260	4	47	2.05061	0.074171	35.4	0	0.571429	0.136611
CY125728	Influenza A virus	Homo sapiens	human	Mexico	2012	H7N3	EViSeq187	Negative	Jun	KBS	2023	seg 4 HA	1	1757	54493672	1	36	2.04895	0.0204895	35.3	0	0.0322581	0.0183508
KY643860	Influenza A virus	Homo sapiens	human	Mexico	2015	H7N3	EViSeq187	Negative	Jun	KBS	2023	seg 4 HA	1	1723	54493672	1	36	2.08938	0.0208938	35.9	0	0.0322581	0.0183508
MH684293	Influenza A virus	Homo sapiens	human	Uganda	2013	H1N1	EViSeq187	Negative	Jun	KBS	2023	seg 3 PA	1	2292	54493672	28	56	2.44328	0.50829	34.5	0.786	0.903226	0.513821
MH771723	Influenza A virus	Common Redshank	wildbirds	Singapore	2015	H9N5	EViSeq187	Negative	Jun	KBS	2023	seg 3 PA	1	2261	54493672	1	36	1.59222	0.0159222	30.1	42	0.0322581	0.0183508
MH684293	Influenza A virus	Homo sapiens	human	Uganda	2013	H1N1	EViSeq188	Negative	Jun	RCL	2023	seg 3 PA	1	2292	45014238	25	54	2.35602	0.455497	35.3	0	1	0.55538
MH684293	Influenza A virus	Homo sapiens	human	Uganda	2013	H1N1	EViSeq189	Negative	Jun	LBH	2023	seg 3 PA	1	2292	44980630	29	58	2.53054	0.512216	32.7	1.1	1	0.644722
KT777924	Influenza A virus	Yellow-billed duck	wildbirds	South Africa	2013	H4N8	EViSeq190	Negative	Jun	KEN	2023	seg 1 PB2	1	2417	28634392	1	34	1.4067	0.014067	34.4	0	1	0.034923
KT777924	Influenza A virus	Yellow-billed duck	wildbirds	South Africa	2013	H4N8	EViSeq191	Negative	Jun	CKB	2023	seg 1 PB2	1	2417	34792282	3	67	2.77203	0.0546132	32.2	0	0.5	0.086226
MH684293	Influenza A virus	Homo sapiens	human	Uganda	2013	H1N1	EViSeq191	Negative	Jun	CKB	2023	seg 3 PA	1	2292	34792282	3	46	2.00698	0.0558464	36	0	0.5	0.086226
KT777924	Influenza A virus	Yellow-billed duck	wildbirds	South Africa	2013	H4N8	EViSeq192	Negative	Jun	YLK	2023	seg 1 PB2	1	2417	25466928	1	38	1.5722	0.015722	34.7	0	0.25	0.0392666
MH684293	Influenza A virus	Homo sapiens	human	Uganda	2013	H1N1	EViSeq192	Negative	Jun	YLK	2023	seg 3 PA	1	2292	25466928	3	51	2.22513	0.0484293	34.2	28	0.75	0.1178
KT777924	Influenza A virus	Yellow-billed duck	wildbirds	South Africa	2013	H4N8	EViSeq193	Negative	Mar	KEN	2022	seg 1 PB2	1	2417	41433546	5	46	1.90319	0.0757137	34.7	0	0.217391	0.120675
MH684293	Influenza A virus	Homo sapiens	human	Uganda	2013	H1N1	EViSeq193	Negative	Mar	KEN	2022	seg 3 PA	1	2292	41433546	18	53	2.31239	0.322426	34.1	2.56	0.782609	0.434431
KC895863	Influenza A virus	Homo sapiens	human	Russia	2011	H1N1	EViSeq195	Positive	Oct	HMU	2022	seg 1 PB2	1	2658	40458942	1	36	1.3544	0.013544	35.6	0	0.25	0.0247164
KT777924	Influenza A virus	Yellow-billed duck	wildbirds	South Africa	2013	H4N8	EViSeq195	Positive	Oct	HMU	2022	seg 1 PB2	1	2417	40458942	2	43	1.77906	0.0306165	32.2	11.5	0.5	0.0494328
MH684293	Influenza A virus	Homo sapiens	human	Uganda	2013	H1N1	EViSeq195	Positive	Oct	HMU	2022	seg 3 PA	1	2292	40458942	1	46	2.00698	0.0200698	33.8	0	0.25	0.0247164
CY020470	Influenza A virus	Homo sapiens	human	USA	1935	H1N1	EViSeq196	Positive	Oct	CKB	2022	seg 7 M	1	983	47032948	2	76	7.73143	0.154629	36.9	1	0.117647	0.0425234
CY046023	Influenza A virus	Homo sapiens	human	Republic of Panama/Puerto Rico	2007/1999/1934	H3N2	EViSeq196	Positive	Oct	CKB	2022	seg 7 M	1	964	47032948	2	43	4.46058	0.0892116	36.7	1	0.117647	0.0425234
JF903570	Influenza A virus	Homo sapiens	human	India	2007	H1N1	EViSeq196	Positive	Oct	CKB	2022	seg 7 M	1	759	47032948	2	166	21.8709	0.397892	35.9	1	0.117647	0.0425234
CY121017	Influenza A virus	Homo sapiens	human	China/Puerto Rico	1987/1934	H3N2	EViSeq196	Positive	Oct	CKB	2022	seg 7 M	1	1002	47032948	2	43	4.29142	0.0858283	36.7	1	0.117647	0.0425234
CY126249	Influenza A virus	Homo sapiens	human	Egypt	2010	H5N1	EViSeq196	Positive	Oct	CKB	2022	seg 7 M	1	1001	47032948	2	38	3.7962	0.0759241	37	1	0.117647	0.0425234
KJ942721	Influenza A virus	Homo sapiens	human	Puerto Rico/ Australia	1934/2011	H3N2	EViSeq196	Positive	Oct	CKB	2022	seg 7 M	1	1019	47032948	2	40	3.92542	0.0785083	36.2	1	0.117647	0.0425234
KT777924	Influenza A virus	Yellow-billed duck	wildbirds	South Africa	2013	H4N8	EViSeq196	Positive	Oct	CKB	2022	seg 1 PB2	1	2417	47032948	1	38	1.5722	0.015722	36.1	0	0.0588235	0.0212617
KU143693	Influenza A virus	Homo sapiens	human	Brazil	2009	H1N1	EViSeq196	Positive	Oct	CKB	2022	seg 7 M	1	877	47032948	2	44	5.0171	0.100342	37	0	0.117647	0.0425234
MH684293	Influenza A virus	Homo sapiens	human	Uganda	2013	H1N1	EViSeq196	Positive	Oct	CKB	2022	seg 3 PA	1	2292	47032948	2	45	1.96335	0.039267	36.3	0	0.117647	0.0425234
KT777924	Influenza A virus	Yellow-billed duck	wildbirds	South Africa	2013	H4N8	EViSeq197	Positive	Oct	JKR	2022	seg 1 PB2	1	2417	30955868	1	36	1.48945	0.0148945	32.8	0	0.0909091	0.0323041
KT835368	Influenza C virus	Homo sapiens	human	UK	2007	InfC	EViSeq197	Positive	Oct	JKR	2022	seg 8 NS	1	737	30955868	2	90	12.2117	0.244233	32.6	1	0.181818	0.0646081
MH684293	Influenza A virus	Homo sapiens	human	Uganda	2013	H1N1	EViSeq197	Positive	Oct	JKR	2022	seg 3 PA	1	2292	30955868	8	44	1.91972	0.145724	35.5	11	0.727273	0.258432
KT777924	Influenza A virus	Yellow-billed duck	wildbirds	South Africa	2013	H4N8	EViSeq198	Positive	Oct	YLK	2022	seg 1 PB2	1	2417	26768950	1	37	1.53082	0.0153082	30.5	0	0.2	0.0373567
MH684293	Influenza A virus	Homo sapiens	human	Uganda	2013	H1N1	EViSeq198	Positive	Oct	YLK	2022	seg 3 PA	1	2292	26768950	3	44	1.91972	0.0541012	33.6	14	0.6	0.11207
MH771723	Influenza A virus	Common Redshank	wildbirds	Singapore	2015	H9N5	EViSeq198	Positive	Oct	YLK	2022	seg 3 PA	1	2261	26768950	1	36	1.59222	0.0159222	28.2	0	0.2	0.0373567
MH684293	Influenza A virus	Homo sapiens	human	Uganda	2013	H1N1	EViSeq199	Positive	Oct	MAH	2022	seg 3 PA	1	2292	36295110	11	53	2.31239	0.203316	35.4	0	1	0.303071
KT777924	Influenza A virus	Yellow-billed duck	wildbirds	South Africa	2013	H4N8	EViSeq200	Positive	Oct	VVY	2022	seg 1 PB2	1	2417	39209362	1	38	1.5722	0.015722	31.3	0	0.0555556	0.0255041
MH684293	Influenza A virus	Homo sapiens	human	Uganda	2013	H1N1	EViSeq200	Positive	Oct	VVY	2022	seg 3 PA	1	2292	39209362	11	46	2.00698	0.205497	36.4	0.818	0.611111	0.280545
MH637807	Influenza A virus	Homo sapiens	human	USA	2018	H1N1	EViSeq200	Positive	Oct	VVY	2022	seg 3 PA	1	2233	39209362	1	151	6.7622	0.067622	36.6	1	0.0555556	0.0255041
MH771723	Influenza A virus	Common Redshank	wildbirds	Singapore	2015	H9N5	EViSeq200	Positive	Oct	VVY	2022	seg 3 PA	1	2261	39209362	2	37	1.63644	0.0327289	37	0	0.111111	0.0510082
MK856260	Influenza A virus	Homo sapiens	human	USA	2019	H1N1	EViSeq200	Positive	Oct	VVY	2022	seg 3 PA	1	2208	39209362	1	151	6.83877	0.0683877	34.7	1	0.0555556	0.0255041
MT211042	Influenza A virus	Sus scrofa scrofa	swine	USA	2019	H1N1	EViSeq200	Positive	Oct	VVY	2022	seg 3 PA	1	2233	39209362	1	151	6.7622	0.067622	36.9	1	0.0555556	0.0255041
MT331007	Influenza A virus	Homo sapiens	human	USA	2020	H1N1	EViSeq200	Positive	Oct	VVY	2022	seg 3 PA	1	2208	39209362	1	151	6.83877	0.0683877	34.3	1	0.0555556	0.0255041
MH684293	Influenza A virus	Homo sapiens	human	Uganda	2013	H1N1	EViSeq201	Positive	Oct	RCL	2022	seg 3 PA	1	2292	47712802	12	54	2.35602	0.220332	34.7	1.33	1	0.251505
KT777924	Influenza A virus	Yellow-billed duck	wildbirds	South Africa	2013	H4N8	EViSeq202	Positive	Oct	NG1	2022	seg 1 PB2	1	2417	25254148	1	55	2.27555	0.0227555	34.5	0	0.166667	0.0395975
MH684293	Influenza A virus	Homo sapiens	human	Uganda	2013	H1N1	EViSeq202	Positive	Oct	NG1	2022	seg 3 PA	1	2292	25254148	5	53	2.31239	0.0942408	35.6	0	0.833333	0.197987
KT839008	Influenza A virus	Homo sapiens	human	USA	2014	H3N2	EViSeq203	Positive	Oct	BLR	2022	seg 5 NP	1	1497	40643452	2	252	16.8337	0.201737	35.7	1	0.125	0.0492084
KX003345	Influenza A virus	Homo sapiens	human	USA	2015	H3N2	EViSeq203	Positive	Oct	BLR	2022	seg 5 NP	1	1497	40643452	2	252	16.8337	0.201737	36	1	0.125	0.0492084
KY044367	Influenza A virus	Homo sapiens	human	USA	2016	H3N2	EViSeq203	Positive	Oct	BLR	2022	seg 5 NP	1	1542	40643452	2	252	16.3424	0.19585	36.5	1	0.125	0.0492084
MH684293	Influenza A virus	Homo sapiens	human	Uganda	2013	H1N1	EViSeq203	Positive	Oct	BLR	2022	seg 3 PA	1	2292	40643452	8	54	2.35602	0.136998	33.9	12.5	0.5	0.196834
MH771723	Influenza A virus	Common Redshank	wildbirds	Singapore	2015	H9N5	EViSeq203	Positive	Oct	BLR	2022	seg 3 PA	1	2261	40643452	2	37	1.63644	0.0327289	37	3	0.125	0.0492084
MH684293	Influenza A virus	Homo sapiens	human	Uganda	2013	H1N1	EViSeq204	Positive	Jan	DBL	2023	seg 3 PA	1	2292	51141688	40	55	2.39965	0.735166	35.3	5.97	0.952381	0.782141
MH771723	Influenza A virus	Common Redshank	wildbirds	Singapore	2015	H9N5	EViSeq204	Positive	Jan	DBL	2023	seg 3 PA	1	2261	51141688	2	36	1.59222	0.0318443	29.8	42	0.047619	0.039107
CY068522	Influenza A virus	Homo sapiens	human	USA	2009	H3N2	EViSeq205	Positive	Jan	RCL	2023	seg 7 M	1	1000	1845700	2	302	30.2	0.302	36.2	1	0.4	1.0836
KY925960	Influenza A virus	Homo sapiens	human	Brazil	2016	H1N1	EViSeq205	Positive	Jan	RCL	2023	seg 7 M	1	1027	1845700	1	38	3.7001	0.037001	35.7	0	0.2	0.5418
MH684293	Influenza A virus	Homo sapiens	human	Uganda	2013	H1N1	EViSeq205	Positive	Jan	RCL	2023	seg 3 PA	1	2292	1845700	2	36	1.57068	0.0314136	37	3	0.4	1.0836
AB978560	Influenza C virus	Homo sapiens	human	Philippines	2013	InfC	EViSeq207	Positive	Feb	KRP	2023	seg 4 HA	1	1926	33776820	2	204	10.5919	0.156802	36.8	1	0.142857	0.0592122
AB978562	Influenza C virus	Homo sapiens	human	Philippines	2013	InfC	EViSeq207	Positive	Feb	KRP	2023	seg 4 HA	1	1926	33776820	2	110	5.71132	0.114226	36.8	1	0.142857	0.0592122
KT232085	Influenza C virus	Homo sapiens	human	India	2011	InfC	EViSeq207	Positive	Feb	KRP	2023	seg 8 NS	1	1926	33776820	2	204	10.5919	0.156802	36.6	1	0.142857	0.0592122
KT835341	Influenza C virus	Homo sapiens	human	UK	2007	InfC	EViSeq207	Positive	Feb	KRP	2023	seg 1 PB2	1	2221	33776820	2	162	7.29401	0.135525	34.8	1	0.142857	0.0592122
LC123339	Influenza C virus	Homo sapiens	human	Japan	2004	InfC	EViSeq207	Positive	Feb	KRP	2023	seg 1 PB2	1	2325	33776820	2	162	6.96774	0.129892	36.8	1	0.142857	0.0592122
CY221972	Influenza A virus	Homo sapiens	human	USA	2017	H3N2	EViSeq207	Positive	Feb	KRP	2023	seg 3 PA	1	2208	33776820	2	155	7.01993	0.136775	36.8	6	0.142857	0.0592122
MH684293	Influenza A virus	Homo sapiens	human	Uganda	2013	H1N1	EViSeq207	Positive	Feb	KRP	2023	seg 3 PA	1	2292	33776820	2	43	1.87609	0.0375218	36.6	0	0.142857	0.0592122
MH684293	Influenza A virus	Homo sapiens	human	Uganda	2013	H1N1	EViSeq208	Positive	Feb	HMU	2023	seg 3 PA	1	2292	4387932	13	57	2.48691	0.22164	36.8	9.69	1	2.96267
KC891801	Influenza B virus	Homo sapiens	human	USA	2012	Victoria	EViSeq209	Positive	Feb	KEN	2023	seg 4 HA	1	1758	23653586	2	266	15.1308	0.171786	36.3	1	0.166667	0.0845538
KF216683	Influenza B virus	Homo sapiens	human	USA	2013	Victoria	EViSeq209	Positive	Feb	KEN	2023	seg 4 HA	1	1758	23653586	2	266	15.1308	0.171786	36.6	1	0.166667	0.0845538
KM507558	Influenza C virus	Homo sapiens	human	India	2013	InfC	EViSeq209	Positive	Feb	KEN	2023	seg 8 NS	1	858	23653586	2	222	25.8741	0.351981	34.7	1	0.166667	0.0845538
KM507551	Influenza C virus	Homo sapiens	human	India	2012	InfC	EViSeq209	Positive	Feb	KEN	2023	seg 8 NS	1	790	23653586	2	222	28.1013	0.382278	36.7	1	0.166667	0.0845538
KT777924	Influenza A virus	Yellow-billed duck	wildbirds	South Africa	2013	H4N8	EViSeq209	Positive	Feb	KEN	2023	seg 1 PB2	1	2417	23653586	2	46	1.90319	0.0310302	32	0	0.166667	0.0845538
MH684293	Influenza A virus	Homo sapiens	human	Uganda	2013	H1N1	EViSeq209	Positive	Feb	KEN	2023	seg 3 PA	1	2292	23653586	2	38	1.65794	0.0331588	37	0	0.166667	0.0845538
MH684293	Influenza A virus	Homo sapiens	human	Uganda	2013	H1N1	EViSeq210	Positive	Feb	KMP	2023	seg 3 PA	1	2292	24992158	7	57	2.48691	0.126527	36.1	0.429	0.777778	0.280088
MK623064	Influenza A virus	Homo sapiens	human	USA	2018	H3N2	EViSeq210	Positive	Feb	KMP	2023	seg 8 NS	1	865	24992158	2	119	13.7572	0.275145	36.6	1	0.222222	0.0800251
CY121390	Influenza A virus	Homo sapiens	human	New Caledonia	1999	H1N1	EViSeq211	Positive	Feb	KBS	2023	seg 7 M	1	1002	46098978	2	302	30.1397	0.301397	36.7	1	0.111111	0.0433849
KM504280	Influenza C virus	Homo sapiens	human	Australia	2012	InfC	EViSeq211	Positive	Feb	KBS	2023	seg 4 HA	1	2073	46098978	2	76	3.66618	0.0733237	36.5	1	0.111111	0.0433849
KT777924	Influenza A virus	Yellow-billed duck	wildbirds	South Africa	2013	H4N8	EViSeq211	Positive	Feb	KBS	2023	seg 1 PB2	1	2417	46098978	1	39	1.61357	0.0161357	31.9	0	0.0555556	0.0216925
MH684293	Influenza A virus	Homo sapiens	human	Uganda	2013	H1N1	EViSeq211	Positive	Feb	KBS	2023	seg 3 PA	1	2292	46098978	13	55	2.39965	0.232112	34.1	4.46	0.722222	0.282002
MN568548	Influenza A virus	Homo sapiens	human	Australia	2017	H3N2	EViSeq212	Positive	Feb	VVY	2023	seg 3 PA	1	2192	32968618	2	109	4.97263	0.0994526	36.7	1	0.5	0.0606638
MT245999	Influenza A virus	Homo sapiens	human	USA	2020	H3N2	EViSeq212	Positive	Feb	VVY	2023	seg 3 PA	1	2208	32968618	2	99	4.4837	0.0896739	36.7	1	0.5	0.0606638
KT777924	Influenza A virus	Yellow-billed duck	wildbirds	South Africa	2013	H4N8	EViSeq213	Positive	Feb	CPK	2023	seg 1 PB2	1	2417	41010884	2	36	1.48945	0.0281341	32.4	1.5	0.222222	0.0487675
CY260441	Influenza A virus	Homo sapiens	human	USA	2017	H3N2	EViSeq213	Positive	Feb	CPK	2023	seg 4 HA	1	1737	41010884	2	302	17.3863	0.173863	36.7	7	0.222222	0.0487675
MH684293	Influenza A virus	Homo sapiens	human	Uganda	2013	H1N1	EViSeq213	Positive	Feb	CPK	2023	seg 3 PA	1	2292	41010884	5	55	2.39965	0.0951134	35.3	0	0.555556	0.121919
KT777924	Influenza A virus	Yellow-billed duck	wildbirds	South Africa	2013	H4N8	EViSeq214	Positive	Mar	KC1	2023	seg 1 PB2	1	2417	43440324	4	42	1.73769	0.059578	33.7	0	0.5	0.0920803
MH684293	Influenza A virus	Homo sapiens	human	Uganda	2013	H1N1	EViSeq214	Positive	Mar	KC1	2023	seg 3 PA	1	2292	43440324	2	52	2.26876	0.0453752	36.7	42	0.25	0.0460402
MH705753	Influenza B virus	Homo sapiens	human	USA	2018	Victoria	EViSeq214	Positive	Mar	KC1	2023	seg 8 NS	1	1027	43440324	1	150	14.6056	0.146056	36	0	0.125	0.0230201
MH706393	Influenza B virus	Homo sapiens	human	USA	2018	Victoria	EViSeq214	Positive	Mar	KC1	2023	seg 8 NS	1	1027	43440324	1	151	14.703	0.14703	35.9	1	0.125	0.0230201
KT777924	Influenza A virus	Yellow-billed duck	wildbirds	South Africa	2013	H4N8	EViSeq215	Positive	Mar	JKR	2023	seg 1 PB2	1	2417	39196868	1	32	1.32396	0.0132396	33.5	0	0.333333	0.0255122
MT031294	Influenza A virus	Homo sapiens	human	USA	2019	H3N2	EViSeq215	Positive	Mar	JKR	2023	seg 7 M	1	1002	39196868	2	271	27.0459	0.301397	36.3	1	0.666667	0.0510245
KT232082	Influenza C virus	Homo sapiens	human	India	2011	InfC	EViSeq216	Positive	Mar	YLK	2023	seg 1 PB2	1	2320	35259536	2	248	10.6897	0.130172	36.3	1	0.111111	0.0567222
KT777924	Influenza A virus	Yellow-billed duck	wildbirds	South Africa	2013	H4N8	EViSeq216	Positive	Mar	YLK	2023	seg 1 PB2	1	2417	35259536	4	40	1.65494	0.0608192	32.8	0.75	0.222222	0.113444
KT835335	Influenza C virus	Homo sapiens	human	USA	2017	InfC	EViSeq216	Positive	Mar	YLK	2023	seg 2 PB1	1	2194	35259536	2	132	6.01641	0.120328	37	1	0.111111	0.0567222
LC123326	Influenza C virus	Homo sapiens	human	Japan	2002	InfC	EViSeq216	Positive	Mar	YLK	2023	seg 1 PB2	1	2325	35259536	2	302	12.9892	0.129892	36.4	1	0.111111	0.0567222
KY926115	Influenza A virus	Homo sapiens	human	Brazil	2016	H1N1	EViSeq216	Positive	Mar	YLK	2023	seg 3 PA	1	2233	35259536	4	37	1.65696	0.0662785	37	0	0.222222	0.113444
MH684293	Influenza A virus	Homo sapiens	human	Uganda	2013	H1N1	EViSeq216	Positive	Mar	YLK	2023	seg 3 PA	1	2292	35259536	2	39	1.70157	0.0340314	37	0	0.111111	0.0567222
MT467138	Influenza A virus	Homo sapiens	human	USA	2020	H3N2	EViSeq216	Positive	Mar	YLK	2023	seg 1 PB2	1	2316	35259536	2	302	13.0397	0.130397	36	1	0.111111	0.0567222
CY218612	Influenza B virus	Homo sapiens	human	USA	2017	Victoria	EViSeq217	Positive	Mar	HBL	2023	seg 1 PB2	1	2367	35477106	2	77	3.25306	0.0650613	36.5	1	1	0.0563744
MH684293	Influenza A virus	Homo sapiens	human	Uganda	2013	H1N1	EViSeq218	Positive	Mar	NGS	2023	seg 3 PA	1	2292	50612500	26	58	2.53054	0.468586	35.2	7.04	0.928571	0.513707
MH771723	Influenza A virus	Common Redshank	wildbirds	Singapore	2015	H9N5	EViSeq218	Positive	Mar	NGS	2023	seg 3 PA	1	2261	50612500	2	37	1.63644	0.0327289	36.7	0	0.0714286	0.0395159
KT777924	Influenza A virus	Yellow-billed duck	wildbirds	South Africa	2013	H4N8	EViSeq219	Positive	Mar	KMP	2023	seg 1 PB2	1	2417	45708070	1	37	1.53082	0.0153082	34.2	0	0.047619	0.021878
MH684293	Influenza A virus	Homo sapiens	human	Uganda	2013	H1N1	EViSeq219	Positive	Mar	KMP	2023	seg 3 PA	1	2292	45708070	16	57	2.48691	0.299738	35.2	4	0.761905	0.350048
MT342355	Influenza A virus	Homo sapiens	human	USA	2020	H3N2	EViSeq219	Positive	Mar	KMP	2023	seg 1 PB2	1	2316	45708070	2	111	4.79275	0.0958549	36.8	1	0.0952381	0.0437559
MT499739	Influenza A virus	Homo sapiens	human	USA	2020	H3N2	EViSeq219	Positive	Mar	KMP	2023	seg 1 PB2	1	2316	45708070	2	111	4.79275	0.0958549	36.9	1	0.0952381	0.0437559
KT777924	Influenza A virus	Yellow-billed duck	wildbirds	South Africa	2013	H4N8	EViSeq220	Positive	Mar	SAR	2023	seg 1 PB2	1	2417	29726404	1	36	1.48945	0.0148945	35.2	0	0.0222222	0.0336401
LC123440	Influenza C virus	Homo sapiens	human	Japan	2004	InfC	EViSeq220	Positive	Mar	SAR	2023	seg 2 PB1	1	2322	29726404	2	132	5.68475	0.113695	36.9	1	0.0444444	0.0672803
LC123443	Influenza C virus	Homo sapiens	human	Japan	2004	InfC	EViSeq220	Positive	Mar	SAR	2023	seg 2 PB1	1	2322	29726404	2	132	5.68475	0.113695	37	1	0.0444444	0.0672803
LC123448	Influenza C virus	Homo sapiens	human	Japan	2005	InfC	EViSeq220	Positive	Mar	SAR	2023	seg 2 PB1	1	2322	29726404	2	132	5.68475	0.113695	36.4	1	0.0444444	0.0672803
MH684293	Influenza A virus	Homo sapiens	human	Uganda	2013	H1N1	EViSeq220	Positive	Mar	SAR	2023	seg 3 PA	1	2292	29726404	34	56	2.44328	0.61911	36.1	6.47	0.755556	1.14376
MK077441	Influenza A virus	Homo sapiens	human	USA	2018	H3N2	EViSeq220	Positive	Mar	SAR	2023	seg 5 NP	1	1541	29726404	1	151	9.79883	0.0979883	33.9	1	0.0222222	0.0336401
MK624428	Influenza A virus	Homo sapiens	human	USA	2018	H3N2	EViSeq220	Positive	Mar	SAR	2023	seg 5 NP	1	1541	29726404	2	164	10.6424	0.195977	36.8	1	0.0444444	0.0672803
MT056283	Influenza A virus	Homo sapiens	human	USA	2019	H3N2	EViSeq220	Positive	Mar	SAR	2023	seg 5 NP	1	1541	29726404	1	151	9.79883	0.0979883	36.2	1	0.0222222	0.0336401
KT232086	Influenza C virus	Homo sapiens	human	India	2011	InfC	EViSeq221	Positive	Mar	HMU	2023	seg 5 NP	1	1721	43516446	2	302	17.5479	0.175479	31.5	1	0.1	0.0459596
MH684293	Influenza A virus	Homo sapiens	human	Uganda	2013	H1N1	EViSeq221	Positive	Mar	HMU	2023	seg 3 PA	1	2292	43516446	18	58	2.53054	0.329843	34.8	3.56	0.9	0.413637
KT777924	Influenza A virus	Yellow-billed duck	wildbirds	South Africa	2013	H4N8	EViSeq222	Positive	Mar	RCL	2023	seg 1 PB2	1	2417	43835856	2	38	1.5722	0.0293753	35.3	0	0.181818	0.0456248
MH684293	Influenza A virus	Homo sapiens	human	Uganda	2013	H1N1	EViSeq222	Positive	Mar	RCL	2023	seg 3 PA	1	2292	43835856	7	53	2.31239	0.130017	36.2	0	0.636364	0.159687
MT169159	Influenza A virus	Homo sapiens	human	USA	2019	H3N2	EViSeq222	Positive	Mar	RCL	2023	seg 1 PB2	1	2316	43835856	2	212	9.15371	0.130397	36.2	1	0.181818	0.0456248
KU143693	Influenza A virus	Homo sapiens	human	Brazil	2009	H1N1	EViSeq223	Positive	Mar	NG1	2023	seg 7 M	1	877	39627782	2	49	5.58723	0.111745	37	0	0.25	0.0504696
MH684293	Influenza A virus	Homo sapiens	human	Uganda	2013	H1N1	EViSeq223	Positive	Mar	NG1	2023	seg 3 PA	1	2292	39627782	6	56	2.44328	0.0994764	34.5	28	0.75	0.151409
MH684293	Influenza A virus	Homo sapiens	human	Uganda	2013	H1N1	EViSeq224	Positive	Apr	CKV	2023	seg 3 PA	1	2292	42595536	4	51	2.22513	0.0811518	36.2	13	1	0.0939066
KY926115	Influenza A virus	Homo sapiens	human	Brazil	2016	H1N1	EViSeq225	Positive	Apr	JKR	2023	seg 3 PA	1	2233	22851914	3	37	1.65696	0.0456785	35.4	0	0.428571	0.13128
MH684293	Influenza A virus	Homo sapiens	human	Uganda	2013	H1N1	EViSeq225	Positive	Apr	JKR	2023	seg 3 PA	1	2292	22851914	4	44	1.91972	0.074171	36.8	0	0.571429	0.17504
KM654820	Influenza B virus	Homo sapiens	human	USA	2013	Victoria	EViSeq226	Positive	Apr	SAR	2023	seg 4 HA	1	1082	17961108	1	40	3.69686	0.0369686	36.4	40	0.5	0.0556759
MH684293	Influenza A virus	Homo sapiens	human	Uganda	2013	H1N1	EViSeq226	Positive	Apr	SAR	2023	seg 3 PA	1	2292	17961108	1	42	1.83246	0.0183246	28.5	8	0.5	0.0556759
KU143693	Influenza A virus	Homo sapiens	human	Brazil	2009	H1N1	EViSeq227	Negative	Jun	DBL	2023	seg 7 M	1	877	45479678	1	39	4.44698	0.0444698	35.4	8	0.0714286	0.0219878
MH684293	Influenza A virus	Homo sapiens	human	Uganda	2013	H1N1	EViSeq227	Negative	Jun	DBL	2023	seg 3 PA	1	2292	45479678	12	55	2.39965	0.212042	34.5	0	0.857143	0.263854
MH771723	Influenza A virus	Common Redshank	wildbirds	Singapore	2015	H9N5	EViSeq227	Negative	Jun	DBL	2023	seg 3 PA	1	2261	45479678	1	37	1.63644	0.0163644	31.5	42	0.0714286	0.0219878
KU143693	Influenza A virus	Homo sapiens	human	Brazil	2009	H1N1	EViSeq228	Negative	Jun	HAL	2023	seg 7 M	1	877	34521510	2	44	5.0171	0.0877993	33.3	0	0.25	0.0579349
KY926115	Influenza A virus	Homo sapiens	human	Brazil	2016	H1N1	EViSeq228	Negative	Jun	HAL	2023	seg 3 PA	1	2233	34521510	2	37	1.65696	0.0317958	30.2	0	0.25	0.0579349
MH684293	Influenza A virus	Homo sapiens	human	Uganda	2013	H1N1	EViSeq228	Negative	Jun	HAL	2023	seg 3 PA	1	2292	34521510	4	46	2.00698	0.0737347	33.6	10	0.5	0.11587
MH684293	Influenza A virus	Homo sapiens	human	Uganda	2013	H1N1	EViSeq229	Negative	Jun	HAM	2023	seg 3 PA	1	2292	53754660	41	55	2.39965	0.743019	34.6	5.61	0.931818	0.762725
MH771723	Influenza A virus	Common Redshank	wildbirds	Singapore	2015	H9N5	EViSeq229	Negative	Jun	HAM	2023	seg 3 PA	1	2261	53754660	3	37	1.63644	0.0464396	34.6	0	0.0681818	0.0558091
MH684293	Influenza A virus	Homo sapiens	human	Uganda	2013	H1N1	EViSeq230	Negative	Jun	VVY	2023	seg 3 PA	1	2292	40643714	6	56	2.44328	0.103839	33.1	7.67	1	0.147624
KT777924	Influenza A virus	Yellow-billed duck	wildbirds	South Africa	2013	H4N8	534	Positive	Jan	KMP	2022	seg 1 PB2	1	2417	133713820	8	69	2.85478	0.135705	33.6	0	0.222222	0.0598293
KU143693	Influenza A virus	Homo sapiens	human	Brazil	2009	H1N1	534	Positive	Jan	KMP	2022	seg 7 M	1	877	133713820	7	51	5.81528	0.40707	36.2	0	0.194444	0.0523506
MH684293	Influenza A virus	Homo sapiens	human	Uganda	2013	H1N1	534	Positive	Jan	KMP	2022	seg 3 PA	1	2292	133713820	21	59	2.57417	0.45637	36.7	7.24	0.583333	0.157052
KT777924	Influenza A virus	Yellow-billed duck	wildbirds	South Africa	2013	H4N8	566	Positive	Jan	MAH	2022	seg 1 PB2	1	2417	27337976	1	36	1.48945	0.0148945	30	0	0.5	0.0365792
MH684293	Influenza A virus	Homo sapiens	human	Uganda	2013	H1N1	566	Positive	Jan	MAH	2022	seg 3 PA	1	2292	27337976	1	48	2.09424	0.0209424	32.1	0	0.5	0.0365792
KC895863	Influenza A virus	Homo sapiens	human	Russia	2011	H1N1	613	Positive	Feb	KRP	2022	seg 1 PB2	1	2658	130511960	1	36	1.3544	0.013544	34.9	0	0.047619	0.00766213
KT777924	Influenza A virus	Yellow-billed duck	wildbirds	South Africa	2013	H4N8	613	Positive	Feb	KRP	2022	seg 1 PB2	1	2417	130511960	3	50	2.06868	0.0504758	32.3	7.67	0.142857	0.0229864
KU143693	Influenza A virus	Homo sapiens	human	Brazil	2009	H1N1	613	Positive	Feb	KRP	2022	seg 7 M	1	877	130511960	2	51	5.81528	0.116306	36.9	0	0.0952381	0.0153243
MH684293	Influenza A virus	Homo sapiens	human	Uganda	2013	H1N1	613	Positive	Feb	KRP	2022	seg 3 PA	1	2292	130511960	15	58	2.53054	0.326353	36.6	0.2	0.714286	0.114932
KT777924	Influenza A virus	Yellow-billed duck	wildbirds	South Africa	2013	H4N8	676	Positive	Feb	MSR	2022	seg 1 PB2	1	2417	30835704	3	58	2.39967	0.051717	32.8	1	1	0.0972898
KT777924	Influenza A virus	Yellow-billed duck	wildbirds	South Africa	2013	H4N8	733	Positive	Mar	RCL	2022	seg 1 PB2	1	2417	29727622	8	51	2.11005	0.122466	31.5	0	0.727273	0.26911
KU143693	Influenza A virus	Homo sapiens	human	Brazil	2009	H1N1	733	Positive	Mar	RCL	2022	seg 7 M	1	877	29727622	2	53	6.04333	0.116306	36.7	0	0.181818	0.0672775
MH684293	Influenza A virus	Homo sapiens	human	Uganda	2013	H1N1	733	Positive	Mar	RCL	2022	seg 3 PA	1	2292	29727622	1	36	1.57068	0.0157068	27.5	40	0.0909091	0.0336387
KM654820	Influenza B virus	Homo sapiens	human	USA	2013	Victoria	774	Positive	Mar	HMU	2022	seg 4 HA	1	1082	96844746	2	50	4.62107	0.0868762	36.9	0	0.0384615	0.0206516
KT777924	Influenza A virus	Yellow-billed duck	wildbirds	South Africa	2013	H4N8	774	Positive	Mar	HMU	2022	seg 1 PB2	1	2417	96844746	19	73	3.02027	0.317749	33.7	0.316	0.365385	0.19619
KU143693	Influenza A virus	Homo sapiens	human	Brazil	2009	H1N1	774	Positive	Mar	HMU	2022	seg 7 M	1	877	96844746	7	91	10.3763	0.376283	35.5	0.429	0.134615	0.0722806
MH684293	Influenza A virus	Homo sapiens	human	Uganda	2013	H1N1	774	Positive	Mar	HMU	2022	seg 3 PA	1	2292	96844746	24	52	2.26876	0.514398	36.4	0.125	0.461538	0.247819
CY256340	Influenza A virus	Homo sapiens	human	USA	2017	H3N2	2482	Positive	Jan	BLR	2023	seg 3 PA	1	2208	28533434	2	114	5.16304	0.0914855	36.3	1	0.333333	0.0700932
MH846027	Influenza A virus	Homo sapiens	human	USA	2018	H3N2	2482	Positive	Jan	BLR	2023	seg 2 PB1	1	2316	28533434	1	94	4.05872	0.0405872	36.3	0	0.166667	0.0350466
MN303708	Influenza A virus	Homo sapiens	human	Switzerland	2017	H3N2	2482	Positive	Jan	BLR	2023	seg 2 PB1	1	2274	28533434	1	89	3.91381	0.0391381	36	2	0.166667	0.0350466
MN754838	Influenza A virus	Homo sapiens	human	USA	2019	H3N2	2482	Positive	Jan	BLR	2023	seg 2 PB1	1	2316	28533434	2	119	5.13817	0.0872193	36.9	1	0.333333	0.0700932
KC757947	Influenza A virus	Chicken	farmed birds	Bangladesh	2010	H9N2	2555	Positive	Jan	HAL	2023	seg 1 PB2	1	1887	25013020	2	202	10.7048	0.107048	36.6	2	0.181818	0.0799584
KT777924	Influenza A virus	Yellow-billed duck	wildbirds	South Africa	2013	H4N8	2555	Positive	Jan	HAL	2023	seg 1 PB2	1	2417	25013020	1	38	1.5722	0.015722	30.1	0	0.0909091	0.0399792
CY253594	Influenza A virus	Homo sapiens	human	Australia	2015	H3N2	2555	Positive	Jan	HAL	2023	seg 4 HA	1	1737	25013020	2	161	9.26885	0.116292	36.8	1	0.181818	0.0799584
MH082807	Influenza A virus	Homo sapiens	human	USA	2018	H3N2	2555	Positive	Jan	HAL	2023	seg 1 PB2	1	2316	25013020	2	160	6.90846	0.0872193	36.7	1	0.181818	0.0799584
MN267530	Influenza A virus	Environmental	Environmental	India	2012	H3N2	2555	Positive	Jan	HAL	2023	seg 7 M	1	765	25013020	2	147	19.2157	0.264052	36.9	1	0.181818	0.0799584
MN571365	Influenza A virus	Homo sapiens	human	Australia	2017	H3N2	2555	Positive	Jan	HAL	2023	seg 2 PB1	1	2309	25013020	2	167	7.23257	0.0874838	36.8	1	0.181818	0.0799584
KC895863	Influenza A virus	Homo sapiens	human	Russia	2011	H1N1	2720	Positive	Feb	YMC	2023	seg 1 PB2	1	2658	35128694	1	36	1.3544	0.013544	35.6	0	0.5	0.0284668
KU143693	Influenza A virus	Homo sapiens	human	Brazil	2009	H1N1	2720	Positive	Feb	YMC	2023	seg 7 M	1	877	35128694	1	51	5.81528	0.0581528	37	0	0.5	0.0284668
MK817959	Influenza A virus	Homo sapiens	human	USA	2013	H3N2	2789	Positive	Feb	NG1	2023	seg 7 M	1	993	35023402	2	102	10.2719	0.102719	36.3	1	1	0.0571047
KU143693	Influenza A virus	Homo sapiens	human	Brazil	2009	H1N1	2813	Positive	Mar	VVY	2023	seg 7 M	1	877	38383340	1	46	5.24515	0.0524515	31.3	0	0.333333	0.026053
MN947763	Influenza A virus	Homo sapiens	human	USA	2019	H3N2	2813	Positive	Mar	VVY	2023	seg 3 PA	1	2208	38383340	2	83	3.75906	0.0461957	36.9	1	0.666667	0.0521059
MN819407	Influenza B virus	Homo sapiens	human	USA	2019	Victoria	2910	Positive	Mar	HMU	2023	seg 4 HA	1	1847	41509656	2	100	5.41419	0.0552247	36.8	1	1	0.0481816
