# Supplementary material for: Respiratory virus infection dynamics and genomic surveillance to detect seasonal influenza subtypes in wastewater: A longitudinal study in Bengaluru, India
Source: PLOS Glob Public Health. 2025 Sep 12;5(9):e0004640. doi: 10.1371/journal.pgph.0004640 (PMC12431432; doi:10.1371/journal.pgph.0004640)
Supplement: S3 Table — (XLSX) [file pgph.0004640.s004.xlsx]

## Sheet: S3 Table
Respiratory virus infection dynamics and genomic surveillance to detect seasonal influenza subtypes in wastewater: a longitudinal study in Bengaluru, India
Namrta Daroch1, Subash KK1, Vishwanath Srikantaiah2, Rakesh Mishra1, and Farah Ishtiaq1*
1Tata Institute for Genetics and Society, GKVK Post, Bellary Road, Bengaluru, India
2Biome Environmental Trust, Bengaluru, India
* farah.ishtiaq@tigs.res.in
Table S3. Influenza read detection and subtype assignment using iav_serotype pipeline
sno	segment	number	subtype	Sample.ID	PCR result	month	year	RPM	Rel.RPM	Location	TotalReads_IAV	MappedReads_IAV	MappingRate(%)_IAV
1	seg 3 PA	4	H3N2	EViSeq2	Negative	Dec	2021	0.39473	1	KMP	10133502	10129428	99.9598
2	seg 3 PA	4	ambiguous	EViSeq3	Positive	Aug	2022	0.109979	0.0512821	YLK	36370644	36350714	99.9452
3	seg 3 PA	72	H1N1	EViSeq3	Positive	Aug	2022	0.0549894	0.025641	YLK	36370644	36350714	99.9452
4	seg 3 PA	2	H3N2	EViSeq3	Positive	Aug	2022	1.97962	0.923077	YLK	36370644	36350714	99.9452
5	seg 3 PA	4	ambiguous	EViSeq4	Positive	Aug	2022	0.0901187	0.0182648	HBL	44385888	44368056	99.9598
6	seg 3 PA	50	H1N1	EViSeq4	Positive	Aug	2022	1.12648	0.228311	HBL	44385888	44368056	99.9598
7	seg 6	42	H1N1	EViSeq4	Positive	Aug	2022	0.946247	0.191781	HBL	44385888	44368056	99.9598
8	seg 3 PA	81	H3N2	EViSeq4	Positive	Aug	2022	1.8249	0.369863	HBL	44385888	44368056	99.9598
9	seg 4 HA	42	H3N2	EViSeq4	Positive	Aug	2022	0.946247	0.191781	HBL	44385888	44368056	99.9598
10	seg 3 PA	30	H3N2	EViSeq6	Positive	Aug	2022	1.35964	1	DBL	22064690	22050272	99.9347
11	seg 3 PA	13	H3N2	EViSeq7	Positive	Aug	2022	0.567034	1	NGS	22926330	45842368	199.955
12	seg 3 PA	8	H3N2	EViSeq8	Positive	Aug	2022	0.32758	1	NG1	24421530	24416554	99.9796
13	seg 3 PA	12	H1N1	EViSeq9	Positive	Sep	2022	0.212631	0.0454545	KBS	56435792	56374844	99.892
14	seg 3 PA	249	H3N2	EViSeq9	Positive	Sep	2022	4.41209	0.943182	KBS	56435792	56374844	99.892
15	seg 3 PA	3	H5N1	EViSeq9	Positive	Sep	2022	0.0531578	0.0113636	KBS	56435792	56374844	99.892
16	seg 2 PB1	84	H3N2	EViSeq10	Positive	Sep	2022	3.10667	1	SAR	27038614	27033064	99.9795
17	seg 3 PA	4	ambiguous	EViSeq11	Positive	Sep	2022	0.0883981	0.0240964	CKB	45249822	45185344	99.8575
18	seg 3 PA	6	H1N1	EViSeq11	Positive	Sep	2022	0.132597	0.0361446	CKB	45249822	45185344	99.8575
19	seg 3 PA	156	H3N2	EViSeq11	Positive	Sep	2022	3.44753	0.939759	CKB	45249822	45185344	99.8575
20	seg 3 PA	9	H3N2	EViSeq13	Positive	Sep	2022	0.495824	1	MAH	18151614	18144702	99.9619
21	seg 3 PA	4	ambiguous	EViSeq14	Positive	Sep	2022	0.173841	0.25	RCL	23009492	23001404	99.9648
22	seg 3 PA	12	H3N2	EViSeq14	Positive	Sep	2022	0.521524	0.75	RCL	23009492	23001404	99.9648
23	seg 7 M	42	H1N1	EViSeq15	Positive	Sep	2022	2.35391	0.875	LBH	17842664	17838296	99.9755
24	seg 3 PA	6	H3N2	EViSeq15	Positive	Sep	2022	0.336273	0.125	LBH	17842664	17838296	99.9755
25	seg 3 PA	6	H3N2	EViSeq16	Positive	Sep	2022	0.511138	1	NG1	11738506	11734436	99.9653
26	seg 7 M	84	ambiguous	EViSeq18	Negative	Nov	2021	4.36853	0.341463	KRP	19228454	19221470	99.9637
27	seg 3 PA	162	H3N2	EViSeq18	Negative	Nov	2021	8.42501	0.658537	KRP	19228454	19221470	99.9637
28	seg 3 PA	2	H3N2	EViSeq19	Negative	Nov	2021	0.100459	1	HAM	19908530	19903580	99.9751
29	seg 3 PA	20	H3N2	EViSeq20	Negative	Dec	2021	1.20895	1	HMU	16543348	16538560	99.9711
30	seg 3 PA	60	H3N2	EViSeq21	Negative	Dec	2021	2.03341	1	CKB	29507032	29498628	99.9715
31	seg 3 PA	16	H3N2	EViSeq22	Negative	Dec	2021	0.612448	1	AGM	26124650	26118180	99.9752
32	seg 3 PA	14	H3N2	EViSeq23	Negative	Dec	2021	0.378205	1	MSR	37016968	37008606	99.9774
33	seg 7 M	112	H1N1	EViSeq24	Negative	Dec	2021	3.22644	0.424242	NG1	34713216	34705000	99.9763
34	seg 3 PA	26	H3N2	EViSeq24	Negative	Dec	2021	0.748994	0.0984848	NG1	34713216	34705000	99.9763
35	seg 7 M	126	H3N2	EViSeq24	Negative	Dec	2021	3.62974	0.477273	NG1	34713216	34705000	99.9763
36	seg 3 PA	4	H3N2	EViSeq25	Negative	Dec	2021	0.207271	1	RCL	19298390	19293686	99.9756
37	seg 3 PA	2	H3N2	EViSeq26	Negative	Dec	2021	0.0734141	1	HBL	27242726	27236984	99.9789
38	seg 3 PA	6	H1N1	EViSeq27	Positive	Jun	2022	0.196353	0.0428571	BLR	30557134	30533804	99.9237
39	seg 3 PA	134	H3N2	EViSeq27	Positive	Jun	2022	4.38523	0.957143	BLR	30557134	30533804	99.9237
40	seg 3 PA	2	H1N1	EViSeq28	Negative	Dec	2021	0.0862819	0.05	KC1	23179824	23171204	99.9628
41	seg 3 PA	38	H3N2	EViSeq28	Negative	Dec	2021	1.63936	0.95	KC1	23179824	23171204	99.9628
42	seg 3 PA	16	H3N2	EViSeq29	Positive	Jan	2022	0.868523	1	KAD	18422088	18415078	99.9619
43	seg 3 PA	2	H3N2	EViSeq33	Positive	Jun	2022	0.168679	1	MSR	11856862	11853404	99.9708
44	seg 3 PA	5	H3N2	EViSeq35	Positive	Jun	2022	0.201725	1	CPK	24786276	24780164	99.9753
45	seg 7 M	42	ambiguous	EViSeq37	Positive	Jun	2022	1.37388	0.976744	KBS	30570406	30563370	99.977
46	seg 7 M	1	H1N1	EViSeq37	Positive	Jun	2022	0.0327114	0.0232558	KBS	30570406	30563370	99.977
47	seg 3 PA	2	H3N2	EViSeq38	Positive	Jul	2022	0.0772745	1	RCL	25881744	25874824	99.9733
48	seg 3 PA	6	H3N2	EViSeq39	Positive	Jul	2022	0.338386	1	HAL	17731222	17726844	99.9753
49	seg 3 PA	8	H3N2	EViSeq40	Positive	Jul	2022	0.326339	1	SAR	24514366	24504382	99.9593
50	seg 3 PA	4	H3N2	EViSeq41	Positive	Jul	2022	0.151453	1	CKV	26410880	26403902	99.9736
51	seg 3 PA	2	H3N2	EViSeq42	Positive	Jul	2022	0.0779334	1	HBL	25662950	25653210	99.962
52	seg 3 PA	2	H3N2	EViSeq43	Positive	Jul	2022	0.0498977	1	KEN	40082016	40070888	99.9722
53	seg 3 PA	4	H3N2	EViSeq44	Positive	Jul	2022	0.115047	1	YMC	34768490	34757750	99.9691
54	seg 6	42	H1N1	EViSeq45	Positive	Jul	2022	3.09099	1	KRP	13587864	13581046	99.9498
55	seg 3 PA	8	ambiguous	EViSeq46	Positive	Jul	2022	0.140695	0.0410256	HAM	56860558	56815448	99.9207
56	seg 3 PA	13	H1N1	EViSeq46	Positive	Jul	2022	0.228629	0.0666667	HAM	56860558	56815448	99.9207
57	seg 3 PA	174	H3N2	EViSeq46	Positive	Jul	2022	3.06012	0.892308	HAM	56860558	56815448	99.9207
58	seg 3 PA	8	ambiguous	EViSeq47	Positive	Jul	2022	0.129881	0.0278746	KC2	61594666	61546202	99.9213
59	seg 3 PA	26	H1N1	EViSeq47	Positive	Jul	2022	0.422114	0.0905923	KC2	61594666	61546202	99.9213
60	seg 3 PA	253	H3N2	EViSeq47	Positive	Jul	2022	4.1075	0.881533	KC2	61594666	61546202	99.9213
61	seg 2 PB1	47	H1N1	EViSeq48	Positive	Jul	2022	1.22137	0.921569	AGM	38481344	38475680	99.9853
62	seg 3 PA	4	H3N2	EViSeq48	Positive	Jul	2022	0.103946	0.0784314	AGM	38481344	38475680	99.9853
63	seg 3 PA	8	ambiguous	EViSeq49	Positive	Oct	2022	0.187523	0.0288809	LBH	42661456	42629796	99.9258
64	seg 3 PA	6	H1N1	EViSeq49	Positive	Oct	2022	0.140642	0.0216607	LBH	42661456	42629796	99.9258
65	seg 3 PA	260	H3N2	EViSeq49	Positive	Oct	2022	6.09449	0.938628	LBH	42661456	42629796	99.9258
66	seg 3 PA	3	H5N1	EViSeq49	Positive	Oct	2022	0.0703211	0.0108303	LBH	42661456	42629796	99.9258
67	seg 3 PA	2	H1N1	EViSeq51	Positive	Nov	2022	0.0474388	0.2	KC1	42159582	42145086	99.9656
68	seg 3 PA	8	H3N2	EViSeq51	Positive	Nov	2022	0.189755	0.8	KC1	42159582	42145086	99.9656
69	seg 3 PA	4	H1N1	EViSeq52	Positive	Nov	2022	0.0557533	0.043956	KC2	71744588	71674780	99.9027
70	seg 3 PA	87	H3N2	EViSeq52	Positive	Nov	2022	1.21264	0.956044	KC2	71744588	71674780	99.9027
71	seg 3 PA	76	H3N2	EViSeq54	Positive	Nov	2022	1.35338	1	RCL	56155848	56125172	99.9454
72	seg 3 PA	2	H1N1	EViSeq56	Positive	Nov	2022	0.0350868	0.0194175	NGS	57001448	56977868	99.9586
73	seg 3 PA	101	H3N2	EViSeq56	Positive	Nov	2022	1.77188	0.980583	NGS	57001448	56977868	99.9586
74	seg 3 PA	4	ambiguous	EViSeq57	Positive	Nov	2022	0.0475764	0.00591716	YLK	84075350	84004344	99.9155
75	seg 3 PA	13	H1N1	EViSeq57	Positive	Nov	2022	0.154623	0.0192308	YLK	84075350	84004344	99.9155
76	seg 3 PA	657	H3N2	EViSeq57	Positive	Nov	2022	7.81442	0.971893	YLK	84075350	84004344	99.9155
77	seg 5 NP	2	H3N2	EViSeq57	Positive	Nov	2022	0.0237882	0.00295858	YLK	84075350	84004344	99.9155
78	seg 3 PA	6	ambiguous	EViSeq58	Positive	Nov	2022	0.0754876	0.0327869	KMP	79483282	79422366	99.9234
79	seg 3 PA	10	H1N1	EViSeq58	Positive	Nov	2022	0.125813	0.0546448	KMP	79483282	79422366	99.9234
80	seg 3 PA	167	H3N2	EViSeq58	Positive	Nov	2022	2.10107	0.912568	KMP	79483282	79422366	99.9234
81	seg 3 PA	4	H3N2	EViSeq59	Positive	Nov	2022	0.112576	1	CKV	35531636	35520976	99.97
82	seg 3 PA	4	ambiguous	EViSeq60	Positive	Dec	2022	0.169083	0.0307692	YMC	23656962	22752220	96.1756
83	seg 3 PA	2	H1N1	EViSeq60	Positive	Dec	2022	0.0845417	0.0153846	YMC	23656962	22752220	96.1756
84	seg 3 PA	124	H3N2	EViSeq60	Positive	Dec	2022	5.24159	0.953846	YMC	23656962	22752220	96.1756
85	seg 2 PB1	42	H3N2	EViSeq61	Positive	Dec	2022	0.752647	0.954545	NGS	55803086	40871402	73.2422
86	seg 3 PA	2	H3N2	EViSeq61	Positive	Dec	2022	0.0358403	0.0454545	NGS	55803086	40871402	73.2422
87	seg 3 PA	4	ambiguous	EViSeq62	Positive	Dec	2022	0.0978376	0.0165289	YLK	40884090	40294778	98.5586
88	seg 3 PA	2	H1N1	EViSeq62	Positive	Dec	2022	0.0489188	0.00826446	YLK	40884090	40294778	98.5586
89	seg 3 PA	236	H3N2	EViSeq62	Positive	Dec	2022	5.77242	0.975207	YLK	40884090	40294778	98.5586
90	seg 3 PA	2	H3N2	EViSeq63	Negative	Aug	2021	0.0461564	1	KRP	43330954	43230714	99.7687
91	seg 3 PA	22	H3N2	EViSeq64	Negative	Aug	2021	0.856973	1	HBL	25671752	25660914	99.9578
92	seg 2 PB1	2	H1N1	EViSeq67	Positive	Aug	2021	0.0517735	1	KC2	38629796	38612234	99.9545
93	seg 3 PA	6	H3N2	EViSeq68	Positive	Aug	2021	0.249249	1	YMC	24072308	22050272	91.6002
94	seg 3 PA	18	H3N2	EViSeq69	Positive	Aug	2021	0.975447	1	KBS	18453078	18443238	99.9467
95	seg 3 PA	1	H3N2	EViSeq71	Positive	Sep	2021	0.0693714	0.0232558	RCL	14415168	12232988	84.8619
96	seg 7 M	42	H3N2	EViSeq71	Positive	Sep	2021	2.9136	0.976744	RCL	14415168	12232988	84.8619
97	seg 3 PA	8	H3N2	EViSeq72	Negative	Sep	2021	0.374092	1	AGM	21385130	21371542	99.9365
98	seg 3 PA	2	H1N1	EViSeq74	Positive	Sep	2021	0.0517528	0.00722022	MSR	38645252	38629732	99.9598
99	seg 7 M	26	H1N1	EViSeq74	Positive	Sep	2021	0.672786	0.0938628	MSR	38645252	38629732	99.9598
100	seg 3 PA	244	H3N2	EViSeq74	Positive	Sep	2021	6.31384	0.880866	MSR	38645252	38629732	99.9598
101	seg 5 NP	5	H3N2	EViSeq74	Positive	Sep	2021	0.129382	0.0180505	MSR	38645252	38629732	99.9598
102	seg 3 PA	4	ambiguous	EViSeq75	Positive	Sep	2021	0.10976	0.0310078	YLK	36443298	36400296	99.882
103	seg 3 PA	4	H1N1	EViSeq75	Positive	Sep	2021	0.10976	0.0310078	YLK	36443298	36400296	99.882
104	seg 3 PA	121	H3N2	EViSeq75	Positive	Sep	2021	3.32023	0.937984	YLK	36443298	36400296	99.882
105	seg 7 M	374	ambiguous	EViSeq76	Positive	Sep	2021	10.293	0.353287	KMP	36335542	36303744	99.9125
106	seg 3 PA	2	H1N1	EViSeq76	Positive	Sep	2021	0.0550425	0.00188923	KMP	36335542	36303744	99.9125
107	seg 7 M	81	H1N1	EViSeq76	Positive	Sep	2021	15.2366	0.522969	KMP	36335542	36303744	99.9125
108	seg 3 PA	87	H3N2	EViSeq76	Positive	Sep	2021	2.39435	0.0821817	KMP	36335542	36303744	99.9125
109	seg 7 M	42	H3N2	EViSeq76	Positive	Sep	2021	1.15589	0.0396739	KMP	36335542	36303744	99.9125
110	seg 7 M	42	ambiguous	EViSeq77	Positive	Sep	2021	1.77991	0.875	HMU	23596640	23588298	99.9646
111	seg 3 PA	6	H3N2	EViSeq77	Positive	Sep	2021	0.254273	0.125	HMU	23596640	23588298	99.9646
112	seg 3 PA	132	H3N2	EViSeq78	Positive	Sep	2021	7.0433	1	KRP	18741218	18724790	99.9123
113	seg 7 M	42	ambiguous	EViSeq79	Positive	Oct	2021	1.94108	1	MSR	21637402	21630388	99.9676
114	seg 3 PA	12	H3N2	EViSeq80	Positive	Oct	2021	0.511267	1	YLK	23471106	23457800	99.9433
115	seg 3 PA	2	ambiguous	EViSeq81	Positive	Oct	2021	0.111688	0.0526316	SAR	17906968	17887678	99.8923
116	seg 3 PA	2	H1N1	EViSeq81	Positive	Oct	2021	0.111688	0.0526316	SAR	17906968	17887678	99.8923
117	seg 3 PA	34	H3N2	EViSeq81	Positive	Oct	2021	1.8987	0.894737	SAR	17906968	17887678	99.8923
118	seg 2 PB1	42	H3N2	EViSeq82	Positive	Oct	2021	2.82571	1	CKB	14863502	14855456	99.9459
119	seg 7 M	42	ambiguous	EViSeq83	Positive	Oct	2021	2.05543	1	KC2	20433730	20424094	99.9528
120	seg 3 PA	2	H3N2	EViSeq84	Negative	Oct	2021	0.140875	1	AGM	14196994	14187886	99.9358
121	seg 3 PA	4	H3N2	EViSeq85	Positive	Oct	2021	0.255888	1	HAL	15631856	15622886	99.9426
122	seg 3 PA	5	H3N2	EViSeq86	Positive	Nov	2021	0.389771	1	HMU	12828050	12819714	99.935
123	seg 8 NS	22	ambiguous	EViSeq87	Positive	Nov	2021	1.52821	0.916667	YLK	14395936	14385708	99.929
124	seg 3 PA	2	H3N2	EViSeq87	Positive	Nov	2021	0.138928	0.0833333	YLK	14395936	14385708	99.929
125	seg 3 PA	112	H3N2	EViSeq88	Negative	Nov	2021	5.04718	0.727273	HBL	22190630	22168774	99.9015
126	seg 4 HA	42	H3N2	EViSeq88	Negative	Nov	2021	1.89269	0.272727	HBL	22190630	22168774	99.9015
127	seg 2 PB1	2	H1N1	EViSeq89	Negative	Nov	2021	0.146168	1	BLR	13682930	13676920	99.9561
128	seg 3 PA	18	H3N2	EViSeq90	Negative	Nov	2021	2.18833	1	YMC	8225452	8217672	99.9054
129	seg 3 PA	14	H3N2	EViSeq91	Negative	Nov	2021	0.551442	1	MAH	25387998	25378268	99.9617
130	seg 7 M	42	ambiguous	EViSeq92	Negative	Nov	2021	1.25964	0.358974	NG1	33342856	33310100	99.9018
131	seg 3 PA	4	H1N1	EViSeq92	Negative	Nov	2021	0.119966	0.034188	NG1	33342856	33310100	99.9018
132	seg 3 PA	29	H3N2	EViSeq92	Negative	Nov	2021	0.869752	0.247863	NG1	33342856	33310100	99.9018
133	seg 5 NP	42	H9N2	EViSeq92	Negative	Nov	2021	1.25964	0.358974	NG1	33342856	33310100	99.9018
134	seg 3 PA	4	H3N2	EViSeq93	Positive	Jan	2022	0.0935357	1	CKB	42764428	42750970	99.9685
135	seg 3 PA	4	H1N1	EViSeq95	Positive	Jan	2022	0.0540392	0.038835	KC1	74020390	73960652	99.9193
136	seg 3 PA	99	H3N2	EViSeq95	Positive	Jan	2022	1.33747	0.961165	KC1	74020390	73960652	99.9193
137	seg 3 PA	2	H1N1	EViSeq99	Negative	Feb	2022	0.357728	0.00806452	SAR	5590840	5570610	99.6382
138	seg 7 M	36	H1N1	EViSeq99	Negative	Feb	2022	6.4391	0.145161	SAR	5590840	5570610	99.6382
139	seg 3 PA	210	H3N2	EViSeq99	Negative	Feb	2022	37.5614	0.846774	SAR	5590840	5570610	99.6382
140	seg 3 PA	199	H3N2	EViSeq100	Positive	Feb	2022	14.7931	1	BLR	13452228	13427496	99.8161
141	seg 3 PA	8	H3N2	EViSeq103	Positive	Feb	2022	0.167801	1	YMC	47675426	47664164	99.9764
142	seg 3 PA	6	H3N2	EViSeq104	Positive	Feb	2022	0.167455	1	HAL	35830530	35815412	99.9578
143	seg 3 PA	2	ambiguous	EViSeq105	Positive	Feb	2022	0.0677364	0.1	MAH	29526202	29510400	99.9465
144	seg 3 PA	18	H3N2	EViSeq105	Positive	Feb	2022	0.609628	0.9	MAH	29526202	29510400	99.9465
145	seg 3 PA	4	H3N2	EViSeq107	Negative	Feb	2022	0.114564	1	AGM	34914922	34906338	99.9754
146	seg 3 PA	2	H3N2	EViSeq108	Negative	Mar	2022	0.0672035	1	KRP	29760376	29749706	99.9641
147	seg 3 PA	2	H3N2	EViSeq109	Negative	Mar	2022	0.0511082	1	HBL	39132654	39124150	99.9783
148	seg 3 PA	4	ambiguous	EViSeq111	Negative	Mar	2022	0.0857675	0.0310078	AGM	46637702	46619758	99.9615
149	seg 3 PA	6	H1N1	EViSeq111	Negative	Mar	2022	0.128651	0.0465116	AGM	46637702	46619758	99.9615
150	seg 3 PA	119	H3N2	EViSeq111	Negative	Mar	2022	2.55158	0.922481	AGM	46637702	46619758	99.9615
151	seg 3 PA	2	H3N2	EViSeq113	Negative	Mar	2022	0.0716116	1	HAL	27928452	27922270	99.9779
152	seg 3 PA	4	ambiguous	EViSeq114	Negative	Apr	2022	0.126699	0.0615385	KC2	31570916	31562634	99.9738
153	seg 3 PA	2	H1N1	EViSeq114	Negative	Apr	2022	0.0633494	0.0307692	KC2	31570916	31562634	99.9738
154	seg 3 PA	59	H3N2	EViSeq114	Negative	Apr	2022	1.86881	0.907692	KC2	31570916	31562634	99.9738
155	seg 3 PA	26	H3N2	EViSeq116	Positive	Apr	2022	0.969434	1	HAL	26819784	26810242	99.9644
156	seg 3 PA	9	H3N2	EViSeq117	Negative	Apr	2022	0.311742	1	KBS	28869986	28860616	99.9675
157	seg 3 PA	2	H3N2	EViSeq119	Negative	Apr	2022	0.0371444	1	YLK	53843986	53834652	99.9827
158	seg 3 PA	18	H3N2	EViSeq120	Negative	Apr	2022	0.878169	1	LBH	20497184	20487128	99.9509
159	seg 3 PA	2	H3N2	EViSeq121	Negative	Apr	2022	0.0666023	1	AGM	30028986	30018406	99.9648
160	seg 3 PA	14	H3N2	EViSeq122	Negative	Apr	2022	0.431432	0.25	HBL	32450070	32441764	99.9744
161	seg 7 M	42	H3N2	EViSeq122	Negative	Apr	2022	1.2943	0.75	HBL	32450070	32441764	99.9744
162	seg 3 PA	59	H3N2	EViSeq123	Negative	Apr	2022	1.46599	1	KMP	40245924	40219338	99.9339
163	seg 1 PB2	28	ambiguous	EViSeq124	Positive	May	2022	0.63075	0.518519	KC1	44391604	44352996	99.913
164	seg 3 PA	26	H3N2	EViSeq124	Positive	May	2022	0.585696	0.481481	KC1	44391604	44352996	99.913
165	seg 3 PA	4	H3N2	EViSeq125	Negative	May	2022	0.102308	1	MSR	39097526	39089644	99.9798
166	seg 3 PA	4	ambiguous	EViSeq126	Negative	May	2022	0.0879159	0.0625	RCL	45498038	45478732	99.9576
167	seg 3 PA	2	H1N1	EViSeq126	Negative	May	2022	0.0439579	0.03125	RCL	45498038	45478732	99.9576
168	seg 3 PA	58	H3N2	EViSeq126	Negative	May	2022	1.27478	0.90625	RCL	45498038	45478732	99.9576
169	seg 3 PA	4	H3N2	EViSeq128	Negative	May	2022	0.109829	1	CPK	36420308	36406058	99.9609
170	seg 3 PA	15	H3N2	EViSeq129	Negative	May	2022	0.373267	1	KRP	40185676	40152792	99.9182
171	seg 3 PA	2	H1N1	EViSeq130	Negative	May	2022	0.0384059	0.0526316	AGM	52075368	52007434	99.8695
172	seg 3 PA	36	H3N2	EViSeq130	Negative	May	2022	0.691306	0.947368	AGM	52075368	52007434	99.8695
173	seg 3 PA	18	H3N2	EViSeq131	Positive	May	2022	0.60554	1	NGS	29725558	29715854	99.9674
174	seg 3 PA	80	H3N2	EViSeq132	Negative	May	2022	2.03036	1	DBL	39401950	39373160	99.9269
175	seg 3 PA	25	H3N2	EViSeq133	Positive	Jun	2022	0.913037	1	KC2	27381132	27371912	99.9663
176	seg 3 PA	6	H3N2	EViSeq134	Positive	Jun	2022	0.188586	1	AGM	31815778	31804582	99.9648
177	seg 5 NP	42	H1N1	EViSeq135	Positive	Jun	2022	1.56516	0.466667	KMP	26834318	26820920	99.9501
178	seg 3 PA	48	H3N2	EViSeq135	Positive	Jun	2022	1.78875	0.533333	KMP	26834318	26820920	99.9501
179	seg 3 PA	110	H3N2	EViSeq136	Positive	Jun	2022	4.39505	1	CKV	25028138	25018298	99.9607
180	seg 3 PA	2	H3N2	EViSeq137	Positive	Aug	2022	0.0633387	1	SAR	31576296	31569100	99.9772
181	seg 1 PB2	42	H3N2	EViSeq138	Positive	Aug	2022	1.22794	0.5	JKR	34203756	34194740	99.9736
182	seg 2 PB1	42	H3N2	EViSeq138	Positive	Aug	2022	1.22794	0.5	JKR	34203756	34194740	99.9736
183	seg 3 PA	14	H1N1	EViSeq139	Positive	Aug	2022	0.567142	0.0263653	CKB	24685168	24675682	99.9616
184	seg 3 PA	517	H3N2	EViSeq139	Positive	Aug	2022	20.9438	0.973635	CKB	24685168	24675682	99.9616
185	seg 3 PA	74	H3N2	EViSeq140	Positive	Dec	2022	2.0143	1	RCL	36737332	36725414	99.9676
186	seg 3 PA	464	H3N2	EViSeq141	Positive	Dec	2022	12.9577	1	HAL	35808710	35795428	99.9629
187	seg 3 PA	78	H3N2	EViSeq142	Positive	Dec	2022	1.42421	0.65	HBL	54767212	54719990	99.9138
188	seg 7 M	42	H3N2	EViSeq142	Positive	Dec	2022	0.766882	0.35	HBL	54767212	54719990	99.9138
189	seg 3 PA	8	H1N1	EViSeq143	Positive	Dec	2022	0.228573	0.00834202	KC1	34999710	34986184	99.9614
190	seg 3 PA	951	H3N2	EViSeq143	Positive	Dec	2022	27.1717	0.991658	KC1	34999710	34986184	99.9614
191	seg 3 PA	10	H3N2	EViSeq144	Positive	Dec	2022	0.277957	1	KC2	35976814	35962504	99.9602
192	seg 3 PA	14	H3N2	EViSeq145	Positive	Dec	2022	0.546075	1	VVY	25637506	25628754	99.9659
193	seg 3 PA	135	H3N2	EViSeq146	Positive	Dec	2022	4.3417	1	SAR	31093828	31075522	99.9411
194	seg 7 M	84	ambiguous	EViSeq147	Positive	Jan	2023	2.92296	0.777778	NG1	28738040	28728986	99.9685
195	seg 3 PA	24	H3N2	EViSeq147	Positive	Jan	2023	0.83513	0.222222	NG1	28738040	28728986	99.9685
196	seg 2 PB1	2	H1N1	EViSeq148	Positive	Jan	2023	0.0932847	0.125	KRP	21439750	21432076	99.9642
197	seg 3 PA	2	H1N1	EViSeq148	Positive	Jan	2023	0.0932847	0.125	KRP	21439750	21432076	99.9642
198	seg 3 PA	12	H3N2	EViSeq148	Positive	Jan	2023	0.559708	0.75	KRP	21439750	21432076	99.9642
199	seg 3 PA	3	H1N1	EViSeq149	Positive	Jan	2023	0.105602	0.0179641	KC2	28408476	28397434	99.9611
200	seg 3 PA	122	H3N2	EViSeq149	Positive	Jan	2023	4.29449	0.730539	KC2	28408476	28397434	99.9611
201	seg 6	42	H3N2	EViSeq149	Positive	Jan	2023	1.47843	0.251497	KC2	28408476	28397434	99.9611
202	seg 3 PA	4	ambiguous	EViSeq150	Positive	Jan	2023	0.108389	0.00881057	BLR	36904146	36888740	99.9583
203	seg 1 PB2	42	H1N1	EViSeq150	Positive	Jan	2023	1.13808	0.092511	BLR	36904146	36888740	99.9583
204	seg 3 PA	11	H1N1	EViSeq150	Positive	Jan	2023	0.298069	0.0242291	BLR	36904146	36888740	99.9583
205	seg 3 PA	397	H3N2	EViSeq150	Positive	Jan	2023	10.7576	0.874449	BLR	36904146	36888740	99.9583
206	seg 3 PA	90	H3N2	EViSeq151	Positive	Jan	2023	3.77983	1	LBH	23810590	23797706	99.9459
207	seg 3 PA	2	H1N1	EViSeq152	Positive	Jan	2023	0.0713429	0.0434783	SAR	28033636	28015808	99.9364
208	seg 3 PA	44	H3N2	EViSeq152	Positive	Jan	2023	1.56954	0.956522	SAR	28033636	28015808	99.9364
209	seg 3 PA	16	ambiguous	EViSeq153	Positive	Jan	2023	0.536405	0.0260586	CKB	29828220	29806168	99.9261
210	seg 3 PA	30	H1N1	EViSeq153	Positive	Jan	2023	1.00576	0.0488599	CKB	29828220	29806168	99.9261
211	seg 3 PA	568	H3N2	EViSeq153	Positive	Jan	2023	19.0424	0.925081	CKB	29828220	29806168	99.9261
212	seg 7 M	38	ambiguous	EViSeq154	Positive	Feb	2023	1.22292	0.218391	NG1	31073054	31060620	99.96
213	seg 3 PA	6	H1N1	EViSeq154	Positive	Feb	2023	0.193093	0.0344828	NG1	31073054	31060620	99.96
214	seg 3 PA	130	H3N2	EViSeq154	Positive	Feb	2023	4.18369	0.747126	NG1	31073054	31060620	99.96
215	seg 3 PA	8	ambiguous	EViSeq155	Positive	Feb	2023	0.214498	0.0358744	KC1	37296320	37265702	99.9179
216	seg 3 PA	15	H1N1	EViSeq155	Positive	Feb	2023	0.402184	0.0672646	KC1	37296320	37265702	99.9179
217	seg 3 PA	196	H3N2	EViSeq155	Positive	Feb	2023	5.25521	0.878924	KC1	37296320	37265702	99.9179
218	seg 5 NP	4	H3N2	EViSeq155	Positive	Feb	2023	0.107249	0.0179372	KC1	37296320	37265702	99.9179
219	seg 3 PA	34	H3N2	EViSeq156	Positive	Feb	2023	1.3481	1	HBL	25220628	25212570	99.968
220	seg 3 PA	12	ambiguous	EViSeq157	Positive	Apr	2023	0.262141	0.0160428	HAL	45776816	45730058	99.8979
221	seg 3 PA	22	H1N1	EViSeq157	Positive	Apr	2023	0.480593	0.0294118	HAL	45776816	45730058	99.8979
222	seg 3 PA	714	H3N2	EViSeq157	Positive	Apr	2023	15.5974	0.954545	HAL	45776816	45730058	99.8979
223	seg 3 PA	69	H3N2	EViSeq158	Positive	Apr	2023	3.12867	1	NG1	22054102	22039394	99.9333
224	seg 3 PA	73	H3N2	EViSeq159	Positive	Apr	2023	2.17163	1	KC2	33615230	33591378	99.929
225	seg 3 PA	8	H3N2	EViSeq160	Positive	Apr	2023	0.248421	1	HMU	32203398	32195186	99.9745
226	seg 3 PA	50	H3N2	EViSeq161	Positive	Apr	2023	1.41109	1	HBL	35433546	35416282	99.9513
227	seg 3 PA	4	ambiguous	EViSeq162	Positive	Apr	2023	0.112478	0.0487805	NGS	35562484	35541052	99.9397
228	seg 2 PB1	2	H1N1	EViSeq162	Positive	Apr	2023	0.056239	0.0243902	NGS	35562484	35541052	99.9397
229	seg 3 PA	4	H1N1	EViSeq162	Positive	Apr	2023	0.112478	0.0487805	NGS	35562484	35541052	99.9397
230	seg 3 PA	72	H3N2	EViSeq162	Positive	Apr	2023	2.02461	0.878049	NGS	35562484	35541052	99.9397
231	seg 3 PA	8	ambiguous	EViSeq163	Positive	Apr	2023	0.21617	0.0379147	KEN	37007888	36981994	99.93
232	seg 7 M	84	ambiguous	EViSeq163	Positive	Apr	2023	2.26979	0.398104	KEN	37007888	36981994	99.93
233	seg 3 PA	7	H1N1	EViSeq163	Positive	Apr	2023	0.189149	0.0331754	KEN	37007888	36981994	99.93
234	seg 3 PA	112	H3N2	EViSeq163	Positive	Apr	2023	3.02638	0.530806	KEN	37007888	36981994	99.93
235	seg 3 PA	32	H3N2	EViSeq164	Positive	May	2023	1.17418	1	MSR	27253060	27242040	99.9596
236	seg 3 PA	8	H3N2	EViSeq165	Positive	May	2023	0.274419	1	YLK	29152514	29145148	99.9747
237	seg 3 PA	12	ambiguous	EViSeq166	Negative	May	2023	0.252088	0.0244898	LBH	47602458	47553614	99.8974
238	seg 3 PA	4	H1N1	EViSeq166	Negative	May	2023	0.0840293	0.00816326	LBH	47602458	47553614	99.8974
239	seg 3 PA	474	H3N2	EViSeq166	Negative	May	2023	9.95747	0.967347	LBH	47602458	47553614	99.8974
240	seg 3 PA	14	H3N2	EViSeq167	Negative	May	2023	0.441159	1	YMC	31734574	31723852	99.9662
241	seg 7 M	42	ambiguous	EViSeq168	Negative	May	2023	1.27065	0.127273	HAM	33054014	33022184	99.9037
242	seg 3 PA	5	H1N1	EViSeq168	Negative	May	2023	0.151268	0.0151515	HAM	33054014	33022184	99.9037
243	seg 3 PA	281	H3N2	EViSeq168	Negative	May	2023	8.50124	0.851515	HAM	33054014	33022184	99.9037
244	seg 5 NP	2	H3N2	EViSeq168	Negative	May	2023	0.060507	0.00606061	HAM	33054014	33022184	99.9037
245	seg 3 PA	2	H3N2	EViSeq169	Positive	May	2023	0.0655405	1	VVY	30515498	30503442	99.9605
246	seg 3 PA	134	H3N2	EViSeq170	Positive	May	2023	3.95758	1	NG1	33859082	33835910	99.9316
247	seg 3 PA	11	H3N2	EViSeq171	Positive	May	2023	0.336855	1	KEN	32655042	32645058	99.9694
248	seg 3 PA	74	H3N2	EViSeq174	Negative	Aug	2021	2.72827	1	HAM	27123408	27101430	99.919
249	seg 3 PA	4	H1N1	EViSeq175	Negative	Sep	2021	0.1298	0.0740741	HBL	30816642	30795382	99.931
250	seg 3 PA	50	H3N2	EViSeq175	Negative	Sep	2021	1.6225	0.925926	HBL	30816642	30795382	99.931
251	seg 3 PA	4	H1N1	EViSeq176	Negative	Oct	2021	0.27753	0.0689655	YMC	14412832	14396022	99.8834
252	seg 3 PA	54	H3N2	EViSeq176	Negative	Oct	2021	3.74666	0.931034	YMC	14412832	14396022	99.8834
253	seg 3 PA	12	ambiguous	EViSeq177	Negative	Oct	2021	0.281884	0.0409556	KBS	42570704	42537480	99.922
254	seg 3 PA	2	H1N1	EViSeq177	Negative	Oct	2021	0.0469807	0.00682594	KBS	42570704	42537480	99.922
255	seg 3 PA	279	H3N2	EViSeq177	Negative	Oct	2021	6.5538	0.952218	KBS	42570704	42537480	99.922
256	seg 3 PA	4	ambiguous	EViSeq178	Negative	Nov	2021	0.0936076	0.0223464	KEN	42731564	42690252	99.9033
257	seg 3 PA	175	H3N2	EViSeq178	Negative	Nov	2021	4.09533	0.977654	KEN	42731564	42690252	99.9033
258	seg 3 PA	6	H1N1	EViSeq179	Negative	Dec	2021	0.195161	0.142857	NGS	30743794	30730042	99.9553
259	seg 3 PA	42	H3N2	EViSeq179	Negative	Dec	2021	1.36613	0.875	NGS	30743794	30730042	99.9553
260	seg 3 PA	50	H3N2	EViSeq180	Negative	Dec	2021	2.19	1	MSR	22831036	22816294	99.9354
261	seg 3 PA	41	H3N2	EViSeq181	Negative	Mar	2022	1.53403	1	BLR	26727010	26717494	99.9644
262	seg 3 PA	2	H1N1	EViSeq182	Negative	Mar	2022	0.0810201	0.00787402	YLK	24685232	24660684	99.9006
263	seg 3 PA	252	H3N2	EViSeq182	Negative	Mar	2022	10.2085	0.992126	YLK	24685232	24660684	99.9006
264	seg 3 PA	4	ambiguous	EViSeq184	Negative	May	2022	0.102071	0.0225989	BLR	39188282	39164470	99.9392
265	seg 3 PA	2	H1N1	EViSeq184	Negative	May	2022	0.0510357	0.0112994	BLR	39188282	39164470	99.9392
266	seg 3 PA	171	H3N2	EViSeq184	Negative	May	2022	4.36355	0.966102	BLR	39188282	39164470	99.9392
267	seg 3 PA	4	ambiguous	EViSeq185	Positive	Sep	2022	0.128127	0.0222222	KEN	31218938	31190812	99.9099
268	seg 3 PA	176	H3N2	EViSeq185	Positive	Sep	2022	5.6376	0.977778	KEN	31218938	31190812	99.9099
269	seg 3 PA	42	H3N2	EViSeq186	Negative	May	2023	1.43441	1	CKB	29280260	29265584	99.9499
270	seg 3 PA	2	ambiguous	EViSeq187	Negative	Jun	2023	0.0367015	0.00947867	KBS	54493672	54455504	99.93
271	seg 3 PA	4	H1N1	EViSeq187	Negative	Jun	2023	0.073403	0.0189573	KBS	54493672	54455504	99.93
272	seg 3 PA	202	H3N2	EViSeq187	Negative	Jun	2023	3.70685	0.957346	KBS	54493672	54455504	99.93
273	seg 3 PA	3	H5N1	EViSeq187	Negative	Jun	2023	0.0550523	0.014218	KBS	54493672	54455504	99.93
274	seg 3 PA	125	H3N2	EViSeq188	Negative	Jun	2023	2.7769	1	RCL	45014238	44966900	99.8948
275	seg 3 PA	6	H1N1	EViSeq189	Negative	Jun	2023	0.133391	0.0155039	LBH	44980630	44931006	99.8897
276	seg 3 PA	381	H3N2	EViSeq189	Negative	Jun	2023	8.47031	0.984496	LBH	44980630	44931006	99.8897
277	seg 3 PA	34	H3N2	EViSeq190	Negative	Jun	2023	1.18738	1	KEN	28634392	28622036	99.9568
278	seg 3 PA	1	H1N1	EViSeq191	Negative	Jun	2023	0.028742	0.0526316	CKB	34792282	34776346	99.9542
279	seg 3 PA	18	H3N2	EViSeq191	Negative	Jun	2023	0.517356	0.947368	CKB	34792282	34776346	99.9542
280	seg 3 PA	2	H1N1	EViSeq192	Negative	Jun	2023	0.0785332	0.0322581	YLK	25466928	25454280	99.9503
281	seg 3 PA	60	H3N2	EViSeq192	Negative	Jun	2023	2.356	0.967742	YLK	25466928	25454280	99.9503
282	seg 3 PA	4	ambiguous	EViSeq193	Negative	Mar	2022	0.0965401	0.0238095	KEN	41433546	41409574	99.9421
283	seg 3 PA	2	H1N1	EViSeq193	Negative	Mar	2022	0.0482701	0.0119048	KEN	41433546	41409574	99.9421
284	seg 3 PA	162	H3N2	EViSeq193	Negative	Mar	2022	3.90988	0.964286	KEN	41433546	41409574	99.9421
285	seg 3 PA	52	H3N2	EViSeq194	Positive	Sep	2022	1.7816	1	NGS	29187328	29176508	99.9629
286	seg 7 M	160	ambiguous	EViSeq196	Positive	Oct	2022	3.40187	0.625	CKB	47032948	47016206	99.9644
287	seg 7 M	24	H1N1	EViSeq196	Positive	Oct	2022	0.510281	0.09375	CKB	47032948	47016206	99.9644
288	seg 3 PA	4	H1N1	EViSeq196	Positive	Oct	2022	0.0850468	0.015625	CKB	47032948	47016206	99.9644
289	seg 3 PA	28	H3N2	EViSeq196	Positive	Oct	2022	0.595327	0.109375	CKB	47032948	47016206	99.9644
290	seg 7 M	40	H5N1	EViSeq196	Positive	Oct	2022	0.850468	0.15625	CKB	47032948	47016206	99.9644
291	seg 3 PA	8	H3N2	EViSeq197	Positive	Oct	2022	0.258432	1	JKR	30955868	30942422	99.9566
292	seg 3 PA	4	ambiguous	EViSeq198	Positive	Oct	2022	0.149427	0.285714	YLK	26768950	26742026	99.8994
293	seg 3 PA	10	H3N2	EViSeq198	Positive	Oct	2022	0.373567	0.714286	YLK	26768950	26742026	99.8994
294	seg 3 PA	120	H3N2	EViSeq199	Positive	Oct	2022	3.30623	1	MAH	36295110	36270492	99.9322
295	seg 3 PA	8	ambiguous	EViSeq200	Positive	Oct	2022	0.204033	0.0390244	VVY	39209362	39172430	99.9058
296	seg 3 PA	86	H1N1	EViSeq200	Positive	Oct	2022	2.19335	0.419512	VVY	39209362	39172430	99.9058
297	seg 3 PA	110	H3N2	EViSeq200	Positive	Oct	2022	2.80545	0.536585	VVY	39209362	39172430	99.9058
298	seg 5 NP	1	H3N2	EViSeq200	Positive	Oct	2022	0.0255041	0.00487805	VVY	39209362	39172430	99.9058
299	seg 3 PA	2	H1N1	EViSeq201	Positive	Oct	2022	0.0510082	0.00643087	RCL	47712802	47658582	99.8864
300	seg 3 PA	309	H3N2	EViSeq201	Positive	Oct	2022	7.88077	0.993569	RCL	47712802	47658582	99.8864
301	seg 3 PA	1	H1N1	EViSeq202	Positive	Oct	2022	0.0395975	0.0212766	NG1	25254148	25236534	99.9303
302	seg 3 PA	46	H3N2	EViSeq202	Positive	Oct	2022	1.82148	0.978723	NG1	25254148	25236534	99.9303
303	seg 3 PA	2	H1N1	EViSeq203	Positive	Oct	2022	0.0492084	0.0111111	BLR	40643452	40608596	99.9142
304	seg 3 PA	52	H3N2	EViSeq203	Positive	Oct	2022	1.27942	0.288889	BLR	40643452	40608596	99.9142
305	seg 5 NP	126	H3N2	EViSeq203	Positive	Oct	2022	3.10013	0.7	BLR	40643452	40608596	99.9142
306	seg 3 PA	18	H1N1	EViSeq204	Positive	Jan	2023	0.351963	0.102857	DBL	51141688	51105448	99.9291
307	seg 3 PA	151	H3N2	EViSeq204	Positive	Jan	2023	2.95258	0.862857	DBL	51141688	51105448	99.9291
308	seg 3 PA	6	H5N1	EViSeq204	Positive	Jan	2023	0.117321	0.0342857	DBL	51141688	51105448	99.9291
309	seg 3 PA	40	H3N2	EViSeq205	Positive	Jan	2023	21.672	0.487805	RCL	1845700	1841544	99.7748
310	seg 7 M	42	H3N2	EViSeq205	Positive	Jan	2023	22.7556	0.512195	RCL	1845700	1841544	99.7748
311	seg 3 PA	42	H3N2	EViSeq206	Positive	Jan	2023	19.3474	1	AGM	2170830	2165252	99.743
312	seg 3 PA	48	H3N2	EViSeq207	Positive	Feb	2023	1.42109	1	KRP	33776820	33765604	99.9668
313	seg 3 PA	4	H1N1	EViSeq208	Positive	Feb	2023	0.911591	0.0251572	HMU	4387932	4373556	99.6724
314	seg 3 PA	155	H3N2	EViSeq208	Positive	Feb	2023	35.3242	0.974843	HMU	4387932	4373556	99.6724
315	seg 3 PA	56	H3N2	EViSeq209	Positive	Feb	2023	2.36751	1	KEN	23653586	23641398	99.9485
316	seg 3 PA	1	H1N1	EViSeq210	Positive	Feb	2023	0.0400126	0.00840336	KMP	24992158	24967192	99.9001
317	seg 3 PA	76	H3N2	EViSeq210	Positive	Feb	2023	3.04095	0.638655	KMP	24992158	24967192	99.9001
318	seg 8 NS	42	H3N2	EViSeq210	Positive	Feb	2023	1.68053	0.352941	KMP	24992158	24967192	99.9001
319	seg 7 M	42	ambiguous	EViSeq211	Positive	Feb	2023	0.911083	0.177966	KBS	46098978	46052532	99.8992
320	seg 3 PA	2	H1N1	EViSeq211	Positive	Feb	2023	0.0433849	0.00847458	KBS	46098978	46052532	99.8992
321	seg 3 PA	192	H3N2	EViSeq211	Positive	Feb	2023	4.16495	0.813559	KBS	46098978	46052532	99.8992
322	seg 3 PA	110	H3N2	EViSeq212	Positive	Feb	2023	3.33651	1	VVY	32968618	32938074	99.9074
323	seg 3 PA	63	H3N2	EViSeq213	Positive	Feb	2023	1.53618	0.6	CPK	41010884	40982894	99.9317
324	seg 4 HA	42	H3N2	EViSeq213	Positive	Feb	2023	1.02412	0.4	CPK	41010884	40982894	99.9317
325	seg 3 PA	2	H1N1	EViSeq214	Positive	Mar	2023	0.0460402	0.4	KC1	43440324	43428750	99.9734
326	seg 3 PA	3	H3N2	EViSeq214	Positive	Mar	2023	0.0690603	0.6	KC1	43440324	43428750	99.9734
327	seg 3 PA	16	H3N2	EViSeq215	Positive	Mar	2023	0.408196	0.275862	JKR	39196868	39186726	99.9741
328	seg 7 M	42	H3N2	EViSeq215	Positive	Mar	2023	1.07151	0.724138	JKR	39196868	39186726	99.9741
329	seg 1 PB2	42	H3N2	EViSeq216	Positive	Mar	2023	1.19117	0.518519	YLK	35259536	35247236	99.9651
330	seg 3 PA	39	H3N2	EViSeq216	Positive	Mar	2023	1.10608	0.481481	YLK	35259536	35247236	99.9651
331	seg 3 PA	32	H3N2	EViSeq217	Positive	Mar	2023	0.90199	1	HBL	35477106	35459848	99.9514
332	seg 3 PA	4	ambiguous	EViSeq218	Positive	Mar	2023	0.0790319	0.00449944	NGS	50612500	50551970	99.8804
333	seg 3 PA	4	H1N1	EViSeq218	Positive	Mar	2023	0.0790319	0.00449944	NGS	50612500	50551970	99.8804
334	seg 3 PA	881	H3N2	EViSeq218	Positive	Mar	2023	17.4068	0.991001	NGS	50612500	50551970	99.8804
335	seg 3 PA	8	H1N1	EViSeq219	Positive	Mar	2023	0.175024	0.0273038	KMP	45708070	45663256	99.902
336	seg 1 PB2	84	H3N2	EViSeq219	Positive	Mar	2023	1.83775	0.286689	KMP	45708070	45663256	99.902
337	seg 3 PA	201	H3N2	EViSeq219	Positive	Mar	2023	4.39747	0.686007	KMP	45708070	45663256	99.902
338	seg 3 PA	8	H1N1	EViSeq220	Positive	Mar	2023	0.269121	0.00588668	SAR	29726404	29692644	99.8864
339	seg 3 PA	1267	H3N2	EViSeq220	Positive	Mar	2023	42.622	0.932303	SAR	29726404	29692644	99.8864
340	seg 5 NP	84	H3N2	EViSeq220	Positive	Mar	2023	2.82577	0.0618102	SAR	29726404	29692644	99.8864
341	seg 3 PA	4	ambiguous	EViSeq221	Positive	Mar	2023	0.0919193	0.027027	HMU	43516446	43489234	99.9375
342	seg 3 PA	6	H1N1	EViSeq221	Positive	Mar	2023	0.137879	0.0405405	HMU	43516446	43489234	99.9375
343	seg 3 PA	138	H3N2	EViSeq221	Positive	Mar	2023	3.17121	0.932432	HMU	43516446	43489234	99.9375
344	seg 1 PB2	42	H3N2	EViSeq222	Positive	Mar	2023	0.95812	0.538462	RCL	43835856	43818058	99.9594
345	seg 3 PA	36	H3N2	EViSeq222	Positive	Mar	2023	0.821246	0.461538	RCL	43835856	43818058	99.9594
346	seg 3 PA	4	H1N1	EViSeq223	Positive	Mar	2023	0.0912495	0.0110374	NG1	39627782	39603686	99.9392
347	seg 3 PA	324	H3N2	EViSeq223	Positive	Mar	2023	8.17608	0.988963	NG1	39627782	39603686	99.9392
348	seg 3 PA	2	H1N1	EViSeq224	Positive	Apr	2023	0.0469533	0.00289855	CKV	42595536	42577524	99.9577
349	seg 3 PA	688	H3N2	EViSeq224	Positive	Apr	2023	16.1519	0.997101	CKV	42595536	42577524	99.9577
350	seg 3 PA	155	H3N2	EViSeq225	Positive	Apr	2023	6.7828	0.987261	JKR	22851914	22827000	99.891
351	seg 5 NP	2	H3N2	EViSeq225	Positive	Apr	2023	0.08752	0.0127389	JKR	22851914	22827000	99.891
352	seg 3 PA	2	H1N1	EViSeq226	Positive	Apr	2023	0.111352	0.0186916	SAR	17961108	17943634	99.9027
353	seg 3 PA	105	H3N2	EViSeq226	Positive	Apr	2023	5.84596	0.981308	SAR	17961108	17943634	99.9027
354	seg 2 PB1	2	H1N1	EViSeq227	Negative	Jun	2023	0.0439757	0.00966184	DBL	45479678	45416584	99.8613
355	seg 7 M	2	H1N1	EViSeq227	Negative	Jun	2023	0.0439757	0.00966184	DBL	45479678	45416584	99.8613
356	seg 3 PA	203	H3N2	EViSeq227	Negative	Jun	2023	4.46353	0.980676	DBL	45479678	45416584	99.8613
357	seg 3 PA	2	H1N1	EViSeq228	Negative	Jun	2023	0.0579349	0.0285714	HAL	34521510	34503700	99.9484
358	seg 3 PA	68	H3N2	EViSeq228	Negative	Jun	2023	1.96979	0.971429	HAL	34521510	34503700	99.9484
359	seg 3 PA	4	ambiguous	EViSeq229	Negative	Jun	2023	0.0744122	0.00973236	HAM	53754660	53687752	99.8755
360	seg 3 PA	14	H1N1	EViSeq229	Negative	Jun	2023	0.260443	0.0340633	HAM	53754660	53687752	99.8755
361	seg 3 PA	390	H3N2	EViSeq229	Negative	Jun	2023	7.25518	0.948905	HAM	53754660	53687752	99.8755
362	seg 3 PA	3	H5N1	EViSeq229	Negative	Jun	2023	0.0558091	0.00729927	HAM	53754660	53687752	99.8755
363	seg 3 PA	4	H1N1	EViSeq230	Negative	Jun	2023	0.0984162	0.0193237	VVY	40643714	40610170	99.9175
364	seg 3 PA	199	H3N2	EViSeq230	Negative	Jun	2023	4.89621	0.961353	VVY	40643714	40610170	99.9175
365	seg 5 NP	4	H3N2	EViSeq230	Negative	Jun	2023	0.0984162	0.0193237	VVY	40643714	40610170	99.9175
366	seg 2 PB1	350	H1N1	534	Positive	Jan	2022	2.61753	0.855746	KMP	133713820	133345268	99.7244
367	seg 3 PA	5	H1N1	534	Positive	Jan	2022	0.0373933	0.0122249	KMP	133713820	133345268	99.7244
368	seg 3 PA	54	H3N2	534	Positive	Jan	2022	0.403848	0.132029	KMP	133713820	133345268	99.7244
369	seg 2 PB1	31	H1N1	566	Positive	Jan	2022	1.13395	0.344444	MAH	27337976	21282584	77.8499
370	seg 7 M	1	H1N1	566	Positive	Jan	2022	0.0365792	0.0111111	MAH	27337976	21282584	77.8499
371	seg 3 PA	58	H3N2	566	Positive	Jan	2022	2.12159	0.644444	MAH	27337976	21282584	77.8499
372	seg 2 PB1	24	H1N1	613	Positive	Feb	2022	0.183891	0.220183	KRP	130511960	130245392	99.7958
373	seg 3 PA	3	H1N1	613	Positive	Feb	2022	0.0229864	0.0275229	KRP	130511960	130245392	99.7958
374	seg 7 M	2	H1N1	613	Positive	Feb	2022	0.0153243	0.0183486	KRP	130511960	130245392	99.7958
375	seg 3 PA	80	H3N2	613	Positive	Feb	2022	0.612971	0.733945	KRP	130511960	130245392	99.7958
376	seg 2 PB1	2	H1N1	676	Positive	Feb	2022	0.0648599	0.333333	MSR	30835704	30779390	99.8174
377	seg 3 PA	4	H3N2	676	Positive	Feb	2022	0.12972	0.666667	MSR	30835704	30779390	99.8174
378	seg 2 PB1	3	H1N1	733	Positive	Mar	2022	0.100916	0.0140845	RCL	29727622	28474056	95.7832
379	seg 3 PA	1	H1N1	733	Positive	Mar	2022	0.0336387	0.00469484	RCL	29727622	28474056	95.7832
380	seg 7 M	1	H1N1	733	Positive	Mar	2022	0.0336387	0.00469484	RCL	29727622	28474056	95.7832
381	seg 3 PA	208	H3N2	733	Positive	Mar	2022	6.99686	0.976526	RCL	29727622	28474056	95.7832
382	seg 2 PB1	26	H1N1	774	Positive	Mar	2022	0.268471	0.22807	HMU	96844746	95935830	99.0615
383	seg 3 PA	88	H3N2	774	Positive	Mar	2022	0.908671	0.77193	HMU	96844746	95935830	99.0615
384	seg 2 PB1	10	H1N1	2482	Positive	Jan	2023	0.350466	0.0724638	BLR	28533434	27261036	95.5407
385	seg 2 PB1	84	H3N2	2482	Positive	Jan	2023	2.94391	0.608696	BLR	28533434	27261036	95.5407
386	seg 3 PA	44	H3N2	2482	Positive	Jan	2023	1.54205	0.318841	BLR	28533434	27261036	95.5407
387	seg 2 PB1	6	H1N1	2555	Positive	Jan	2023	0.239875	0.027027	HAL	25013020	22804436	91.1703
388	seg 1 PB2	42	H3N2	2555	Positive	Jan	2023	1.67913	0.189189	HAL	25013020	22804436	91.1703
389	seg 2 PB1	42	H3N2	2555	Positive	Jan	2023	1.67913	0.189189	HAL	25013020	22804436	91.1703
390	seg 3 PA	10	H3N2	2555	Positive	Jan	2023	0.399792	0.045045	HAL	25013020	22804436	91.1703
391	seg 4 HA	42	H3N2	2555	Positive	Jan	2023	1.67913	0.189189	HAL	25013020	22804436	91.1703
392	seg 1 PB2	42	H9N2	2555	Positive	Jan	2023	1.67913	0.189189	HAL	25013020	22804436	91.1703
393	seg 7 M	38	H9N2	2555	Positive	Jan	2023	1.51921	0.171171	HAL	25013020	22804436	91.1703
394	seg 2 PB1	21	H1N1	2720	Positive	Feb	2023	0.597802	0.954545	YMC	35128694	29820600	84.8896
395	seg 3 PA	1	H3N2	2720	Positive	Feb	2023	0.0284668	0.0454545	YMC	35128694	29820600	84.8896
396	seg 2 PB1	139	H1N1	2789	Positive	Feb	2023	3.96877	0.743316	NG1	35023402	34764858	99.2618
397	seg 3 PA	6	H3N2	2789	Positive	Feb	2023	0.171314	0.0320856	NG1	35023402	34764858	99.2618
398	seg 7 M	42	H3N2	2789	Positive	Feb	2023	1.1992	0.224599	NG1	35023402	34764858	99.2618
399	seg 2 PB1	44	H1N1	2813	Positive	Mar	2023	1.14633	0.511628	VVY	38383340	35168784	91.6251
400	seg 3 PA	42	H3N2	2813	Positive	Mar	2023	1.09422	0.488372	VVY	38383340	35168784	91.6251
401	seg 2 PB1	46	H1N1	2910	Positive	Mar	2023	1.10818	0.901961	HMU	41509656	41402148	99.741
402	seg 3 PA	5	H3N2	2910	Positive	Mar	2023	0.120454	0.0980392	HMU	41509656	41402148	99.741
