# Supplementary material for: Respiratory virus infection dynamics and genomic surveillance to detect seasonal influenza subtypes in wastewater: A longitudinal study in Bengaluru, India
Source: PLOS Glob Public Health. 2025 Sep 12;5(9):e0004640. doi: 10.1371/journal.pgph.0004640 (PMC12431432; doi:10.1371/journal.pgph.0004640)
Supplement: S4 Table — (XLSX) [file pgph.0004640.s005.xlsx]

## Sheet: S4 Table
Respiratory virus infection dynamics and genomic surveillance to detect seasonal influenza subtypes in wastewater: a longitudinal study in Bengaluru, India
Namrta Daroch1, Subash KK1, Vishwanath Srikantaiah2, Rakesh Mishra1, and Farah Ishtiaq1*
1Tata Institute for Genetics and Society, GKVK Post, Bellary Road, Bengaluru, India
2Biome Environmental Trust, Bengaluru, India
* farah.ishtiaq@tigs.res.in
Table S4. Temporal dynamics in viral load
			SARS-CoV-2					Inf A					Inf B					RSV
month	year		Mean	StDev	Median	% positive site		Mean	StDev	Median	% positive site		Mean	StDev	Median	% positive site		Mean	StDev	Median	% positive site
Aug	2021	no surge	663.024	896.825	407.253	21/28		281.389	593.44	0	5/28		54.9053	187.783	0	2/28		1204.36	2071.3	527.236	14/28
Sep	2021	no surge	3111.32	5706.14	1137.59	22/28		606.942	1034.79	0	9/28		430.481	796.34	0	8/28		2069.53	2380.78	1390.34	23/28
Oct	2021	no surge	462.261	824.748	226.504	17/28		755.828	1880.3	0	7/28		616.561	1183.68	0	9/28		1567.47	2765.33	446.146	15/28
Nov	2021	no surge	777.457	3222.98	0	12/28		91.9292	419.905	0	2/28		202.967	710.583	0	3/28		232.182	800.162	0	4/28
Dec	2021	no surge	244.55	832.927	0	7/28		0	0	0	0/28		0	0	0	0/28		0	0	0	0/28
Jan	2022	BA.2.10 surge	30451.4	23997.8	22350.3	28/28		46.3193	170.071	0	2/28		46.3193	170.071	0	2/28		0	0	0	0/28
Feb	2022	BA.2.10 surge	5580.4	12903.9	3113.25	28/28		0	0	0	0/28		0	0	0	0/28		0	0	0	0/28
Mar	2022	no surge	391.195	666.454	180.29	19/28		0	0	0	0/28		0	0	0	0/28		0	0	0	0/28
Apr	2022	no surge	588.144	1359.95	134.422	17/28		0	0	0	0/28		0	0	0	0/28		0	0	0	0/28
May	2022	BA.2.X surge	1513.4	2606.6	383.447	21/28		0	0	0	0/28		0	0	0	0/28		0	0	0	0/28
June	2022	BA.2.X surge	5883.46	14057.8	1006.84	27/28		157.129	354.629	0	0/28		157.129	354.629	0	7/28		0	0	0	0/28
Jul	2022	BA.2.X surge	5166.23	4978.91	3969.49	28/28		738.617	1042	332.096	15/28		0	0	0	0/28		0	0	0	0/28
Aug	2022	BA.2.X surge	3411.89	2757.38	3164.49	28/28		1074.29	981.679	912.514	19/28		0	0	0	0/28		542.389	1638.52	0	6/28
Sep	2022	BA.2.X surge	1785.81	1343.61	1560.69	26/28		2000.55	1895.59	1490.19	26/28		38.1919	154.755	0	2/28		2637.74	3208.7	1411.65	18/28
Oct	2022	no surge	1499.4	894.441	1403.85	27/28		1764.36	1742.78	1324.29	19/28		74.9798	179.463	0	5/28		388.596	1041.24	0	6/28
Nov	2022	no surge	1040.16	698.187	936.25	27/28		811.388	1454.42	423.868	13/28		323.906	984.8	0	7/28		0	0	0	0/28
Dec	2022	no surge	405.63	331.768	317.454	27/28		1993.54	2228.82	1271.59	20/28		171.606	351.869	0	7/28		6.7467	35.7002	0	0/28
Jan	2023	no surge	523.933	330.365	477.817	26/28		2451.27	2478.59	1457.01	25/28		156.882	269.635	0	8/28		0	0	0	0
Feb	2023	XBB surge	1109.34	545.153	999.539	28/28		480.804	1496.75	0	11/28		61.1652	135.834	0	5/28		0	0	0	0
Mar	2023	XBB surge	8925.55	7999.09	5155.91	28/28		980.63	1321.81	417.225	18/28		801.422	946.552	510.15	18/28		0	0	0	0
Apr	2023	XBB surge	8030.8	3084.09	7955.44	28/28		149.507	355.52	0	6/28		58.1116	213.652	0	2/28		0	0	0	0
May	2023	XBB surge	3678.59	2181.58	3652.91	28/28		24.7888	91.3412	0	2/28		0	0	0	0/28		0	0	0	0
Jun	2023	XBB surge	1192.44	814.011	967.475	27/28		0	0	0	0/28		0	0	0	0/28		0	0	0	0
Jul	2023	no surge	750.089	956.114	448.659	23/28		60.5558	206.4	0	3/28		2.79741	14.8025	0	1/28		0	0	0	0
Aug	2023	no surge	1488.65	1233.3	1236.94	27/28		318.559	390.151	0	13/28		222.386	384.693	0	11/28		98.4734	362.256	0	2/28
Sep	2023	no surge	1782.11	1046.89	1608.59	27/28		575.154	832.006	72.9925	14/28		373.371	577.381	0	12/28		926.515	1254.11	1040.54	15/28
Oct	2023	no surge	1236.14	648.536	1130.19	28/28		1749.52	1125.57	1547.81	27/28		262.449	405.48	0	12/28		1544.16	1990.43	1469.48	17/28
Nov	2023	no surge	1490.49	1677.23	1238.24	27/28		1126.15	895.074	1050.61	23/28		294.181	510.135	0	12/28		0	0	0	0
Dec	2023	JN.1 surge	5060.92	3859.35	4069.96	27/28		452.702	415.147	413.251	20/28		64.3764	135.311	0	5/28		0	0	0	0
