# Supplementary material for: Respiratory virus infection dynamics and genomic surveillance to detect seasonal influenza subtypes in wastewater: A longitudinal study in Bengaluru, India
Source: PLOS Glob Public Health. 2025 Sep 12;5(9):e0004640. doi: 10.1371/journal.pgph.0004640 (PMC12431432; doi:10.1371/journal.pgph.0004640)
Supplement: S5 Table — (XLSX) [file pgph.0004640.s006.xlsx]

## Sheet: S5 Table
Respiratory virus infection dynamics and genomic surveillance to detect seasonal influenza subtypes in wastewater: a longitudinal study in Bengaluru, India
Namrta Daroch1, Subash KK1, Vishwanath Srikantaiah2, Rakesh Mishra1, and Farah Ishtiaq1*
1Tata Institute for Genetics and Society, GKVK Post, Bellary Road, Bengaluru, India
2Biome Environmental Trust, Bengaluru, India
* farah.ishtiaq@tigs.res.in
Table S5. Kendall’s test of association between wastewater concentrations of viral RNA
Tau value are below the diagonal and the associated p value are above the diagonal.
p value cutoff of 0.0009 (based on Bonferroni’s correction) was used to identify correlations statistically different from 0; these
are highlighted in bold.
	SARS-CoV-2	InfA	InfB	RSV
SARS-CoV-2	1	0.001518	0.08701	0.6282
InfA	0.0834941	1	2.2e-16	1.198e-14
InfB	0.0475718	0.466714	1	2.267e-11
RSV	-0.0134989	0.237502	0.217342	1
