# Supplementary material for: Respiratory virus infection dynamics and genomic surveillance to detect seasonal influenza subtypes in wastewater: A longitudinal study in Bengaluru, India
Source: PLOS Glob Public Health. 2025 Sep 12;5(9):e0004640. doi: 10.1371/journal.pgph.0004640 (PMC12431432; doi:10.1371/journal.pgph.0004640)
Supplement: S6 Table — (XLSX) [file pgph.0004640.s007.xlsx]

## Sheet: S6 Table
Respiratory virus infection dynamics and genomic surveillance to detect seasonal influenza subtypes in wastewater: a longitudinal study in Bengaluru, India
Namrta Daroch1, Subash KK1, Vishwanath Srikantaiah2, Rakesh Mishra1, and Farah Ishtiaq1*
1Tata Institute for Genetics and Society, GKVK Post, Bellary Road, Bengaluru, India
2Biome Environmental Trust, Bengaluru, India
* farah.ishtiaq@tigs.res.in
Table S6. Mean viral load (copies/person/day) for each sewershed site
year	site_code	SARS-CoV-2	InfA	InfB	RSV
2021	AGM	1282.66	0	0	503.523
2022	AGM	9088.5	2267.98	65.5881	239.101
2023	AGM	5277.79	400.53	60.5342	0
2021	BLR	1032.44	0	0	1207.74
2022	BLR	7169.23	860.805	0	0
2023	BLR	3717.68	1600.25	401.712	631.377
2021	CKV	534.772	533.778	878.1	815.875
2022	CKV	5290.15	384.43	416.486	0
2023	CKV	2331.34	558.711	31.5758	188.808
2021	CKB	928.486	309.305	652.453	837.379
2022	CKB	6843.33	723.52	162.137	652.774
2023	CKB	2694.81	1391.41	163.756	447.131
2021	CPK	78.6432	0	0	65.572
2022	CPK	665.419	171.084	0	15.7423
2023	CPK	566.657	127.292	13.479	50.5416
2021	DBL	952.833	273.712	0	294.751
2022	DBL	5154.6	235.427	0	126.016
2023	DBL	3484.37	905.545	290.174	225.34
2021	HAL	150.312	1765.51	553.964	4102.92
2022	HAL	10857.5	638.69	64.5996	372.002
2023	HAL	3229.08	540.355	63.3273	101.697
2021	HAM	5542.52	78.1242	143.352	829.836
2022	HAM	7339.64	184.486	34.4207	109.259
2023	HAM	4974.58	531.575	418.656	108.56
2021	HBL	1489.53	0	0	232.305
2022	HBL	9600.9	1064.34	0	0
2023	HBL	2303.32	618.083	221.099	184.407
2021	HMU	1493.06	677.545	1191.96	1151.9
2022	HMU	4037.92	391.852	0	0
2023	HMU	1998.08	554.073	605.311	451.973
2021	JKR	157.696	0	0	0
2022	JKR	3373.44	400.118	63.661	185.529
2023	JKR	2443.41	1438.55	108.829	0
2021	KAD	0	0	0	0
2022	KAD	1968.71	0	0	0
2023	KAD	785.549	0	0	0
2021	KBS	3466.63	290.79	0	807.603
2022	KBS	2557.43	469.263	26.6228	523.009
2023	KBS	1987.33	569.528	211.293	206.831
2021	KC1	701.794	412.237	523.782	1096.37
2022	KC1	4226.49	1322.79	49.3495	0
2023	KC1	2110.76	299.706	92.5855	167.379
2021	KC2	684.719	205.436	89.8656	430.505
2022	KC2	5334.25	995.218	172.715	0
2023	KC2	3135.01	1359.79	297.138	722.242
2021	KEN	381.994	185.28	118.758	671.97
2022	KEN	1456.13	253.175	19.3358	215.742
2023	KEN	1819.23	237.363	55.8642	0
2021	KMP	184.494	202.924	0	1343.06
2022	KMP	4353.44	876.314	0	1697.66
2023	KMP	3020.58	487.91	147.359	0
2021	KRP	285.782	222.077	440.588	790.075
2022	KRP	4135.31	466.24	0	138.123
2023	KRP	4248.64	694.396	385.008	143.695
2021	LBH	155.228	0	0	2048.16
2022	LBH	5928.26	658.276	62.665	349.733
2023	LBH	3579.45	581.098	60.5762	0
2021	MAH	0	546.704	456.012	516.624
2022	MAH	2104.54	808.775	0	84.9133
2023	MAH	3256.6	81.2783	0	0
2021	MSR	2103.8	744.706	386.978	849.066
2022	MSR	3431.19	293.348	0	511.196
2023	MSR	5623.22	561.383	114.275	209.707
2021	NG1	160.14	301.002	118.728	545.598
2022	NG1	2543.71	406.683	30.1325	86.02
2023	NG1	2378.09	747.362	164.84	722.937
2021	NGS	94.226	0	0	131.16
2022	NGS	2239.81	1002.91	19.5458	807.621
2023	NGS	3108.43	1232.24	448.301	236.099
2021	RCL	570.673	343.305	0	1164.96
2022	RCL	6266.91	1212.16	53.7645	500.251
2023	RCL	3160.47	1065.45	463.546	0
2021	SAR	292.81	1220.85	567.064	3203.8
2022	SAR	5712.15	1174.91	64.4292	440.421
2023	SAR	1726.59	1186.59	219.816	254.777
2021	VVY	0	0	0	87.8878
2022	VVY	700.505	307.215	0	96.2954
2023	VVY	1659.35	302.22	60.1519	221.874
2021	YLK	1336.08	694.484	740.429	1412.86
2022	YLK	3005.65	790.509	53.1771	899.161
2023	YLK	2960.05	481.401	64.2379	238.708
2021	YMC	1951.73	168.492	114.348	1219.52
2022	YMC	9254.21	767.777	55.3822	259.808
2023	YMC	4714	514.159	77.2093	351.913
